# Supplementary material for: Global Analysis of Chlorella variabilis NC64A mRNA Profiles during the Early Phase of Paramecium bursaria Chlorella Virus-1 Infection
Source: PLoS One. 2014 Mar 7;9(3):e90988. doi: 10.1371/journal.pone.0090988 (PMC3946773; doi:10.1371/journal.pone.0090988)
Supplement: Table S2 — Read counts for C. variabilis genes. (XLSX) [file pone.0090988.s003.xlsx]

## Sheet: Feuil1
		Raw read count						DESeq normalized read count
Internal ID	JGI ID	T0	T7'	T14'	T20'	T40'	T60'	T0	T7'	T14'	T20'	T40'	T60'	K-means cluster #	Functional information
NC64-00001	132866	984	1185	1002	981	594	451	771.482	931.668	886.238	940.494	826.093	605.814		0
NC64-00002	18766	221	172	159	145	91	73	173.27	135.229	140.631	139.013	126.556	98.0586		18766 IPR001601 Generic methyltransferase ProfileScan PS50124 MET_TRANS 1 175, 213, 10.044 18766 IPR000051 SAM (and some other nucleotide) binding motif ProfileScan PS50193 SAM_BIND 1 73, 212, 13.203
NC64-00003	132868	71	43	34	44	36	27	55.6659	33.8074	30.0719	42.1832	50.0662	36.2682		0
NC64-00004	132869	76	101	121	149	118	171	59.586	79.408	107.021	142.848	164.106	229.699	2	132869 IPR001054 Guanylate cyclase HMMPfam PF00211 Guanylate_cyc 1 706, 959, 1.1e-06 132869 IPR001054 Guanylate cyclase ProfileScan PS50125 GUANYLATE_CYCLASES_2 1 715, 910, 12.390
NC64-00005	49305	1300	1373	994	714	385	423	1019.23	1079.48	879.162	684.519	535.43	568.202		NC64-00005 K01638 E2.3.3.9, aceB, glcB; malate synthase [EC:2.3.3.9] Glyoxylate and dicarboxylate metabolism [PATH:ko00630] Carbohydrate Metabolism
NC64-00006	8203	91	134	106	127	115	97	71.3464	105.353	93.7537	121.756	159.934	130.297	2	8203 IPR000743 Glycoside hydrolase, family 28 HMMPfam PF00295 Glyco_hydro_28 1 32, 352, 0.0002 8203 IPR005798 Cytochrome b/b6, C-terminal ScanRegExp PS00193 CYTOCHROME_B_QO 1 78, 83, NA 8203 IPR011050 Pectin lyase-like superfamily SSF51126 Pectin lyase-like 1 1, 354, 2.6e-39
NC64-00007	18721	490	531	446	454	308	246	384.173	417.482	394.473	435.254	428.344	330.444		18721 IPR006626 Parallel beta-helix repeat HMMSmart SM00710 PbH1 4 169,192,230,311, 190,214,252,358, 1.5e+02,3.7e+03,50,4.6e+03 18721 IPR011050 Pectin lyase-like superfamily SSF51126 Pectin lyase-like 1 112, 324, 2.1e-10
NC64-00008	49308	247	292	334	266	197	145	193.655	229.576	295.413	255.017	273.974	194.774		49308 IPR011050 Pectin lyase-like superfamily SSF51126 Pectin lyase-like 1 41, 340, 7e-09
NC64-00009	49309	124	97	62	43	21	30	97.2193	76.2631	54.8371	41.2245	29.2053	40.298	1	NC64-00009 K00798 E2.5.1.17, cobO, btuR; cob(I)alamin adenosyltransferase [EC:2.5.1.17] Porphyrin and chlorophyll metabolism [PATH:ko00860] Metabolism of Cofactors and Vitamins
NC64-00010	49310	685	756	683	713	612	510	537.058	594.381	604.092	683.56	851.126	685.067		49310 IPR002893 Zn-finger, MYND type HMMPfam PF01753 zf-MYND 1 393, 432, 4.8e-07 49310 IPR002893 Zn-finger, MYND type ProfileScan PS50865 ZF_MYND_2 1 393, 432, 10.989
NC64-00011	49311	0	0	0	2	1	2	0.5	0.5	0.5	1.91742	1.39073	2.68654
NC64-00012	132881	80	66	48	49	23	24	62.7222	51.8904	42.4545	46.9768	31.9868	32.2384		0
NC64-00013	132884	16	25	10	9	3	10	12.5444	19.6554	8.84469	8.62839	4.17219	13.4327
NC64-00014	49315	278	345	281	340	236	287	217.959	271.245	248.536	325.961	328.212	385.518		49315 IPR000379 Esterase/lipase/thioesterase ProfileScan PS50187 ESTERASE 1 75, 172, 9.684 49315 IPR000209 Peptidase S8 and S53, subtilisin, kexin, sedolisin ScanRegExp PS00136 SUBTILASE_ASP 1 249, 259, NA 49315 IPR010978 tRNA-binding arm superfamily SSF46589 tRNA-binding arm 1 625, 689, 0.0065
NC64-00015	18104	782	721	608	450	233	292	613.109	566.863	537.757	431.419	324.04	392.234		18104 IPR001623 Heat shock protein DnaJ, N-terminal HMMPfam PF00226 DnaJ 1 4, 71, 1.4e-40 18104 IPR002939 Chaperone DnaJ, C-terminal HMMPfam PF01556 DnaJ_C 1 214, 336, 1.5e-14 18104 IPR001623 Heat shock protein DnaJ, N-terminal HMMSmart SM00271 DnaJ 1 3, 63, 1.8e-32 18104 IPR001623 Heat shock protein DnaJ, N-terminal ProfileScan PS50076 DNAJ_2 1 4, 71, 25.697 18104 IPR001623 Heat shock protein Dn…
NC64-00016	132888	495	437	266	267	140	139	388.093	343.577	235.269	255.975	194.702	186.714	1	0
NC64-00017	132889	1340	1289	1454	1286	960	690	1050.6	1013.43	1286.02	1232.9	1335.1	926.855		NC64-00017 K12450 RHM; UDP-glucose 4,6-dehydratase [EC:4.2.1.76] Amino sugar and nucleotide sugar metabolism [PATH:ko00520] Carbohydrate Metabolism
NC64-00018	49318	123	120	114	68	29	38	96.4353	94.3461	100.829	65.1923	40.3311	51.0442	1	0
NC64-00019	59525	703	670	619	562	258	249	551.171	526.766	547.486	538.795	358.808	334.474		NC64-00019 K07512 MECR, NRBF1; mitochondrial trans-2-enoyl-CoA reductase [EC:1.3.1.38] Fatty acid elongation [PATH:ko00062] Lipid Metabolism
NC64-00020	56429	20	28	13	14	10	5	15.6805	22.0141	11.4981	13.4219	13.9073	6.71634
NC64-00021	49321	122	123	78	112	72	71	95.6513	96.7048	68.9886	107.375	100.132	95.372		49321 IPR005549 Nuf2 HMMPfam PF03800 Nuf2 1 1, 143, 8.2e-11
NC64-00022	56430	1589	1503	942	669	369	399	1245.82	1181.69	833.17	641.377	513.179	535.964	1	56430 IPR011545 DEAD/DEAH box helicase, N-terminal HMMPfam PF00270 DEAD 1 492, 641, 2.6e-07 56430 IPR001650 Helicase, C-terminal HMMPfam PF00271 Helicase_C 1 572, 635, 4.4e-16 56430 IPR001410 DEAD/DEAH box helicase HMMSmart SM00487 DEXDc 1 488, 655, 8.3e-05 56430 IPR001650 Helicase, C-terminal HMMSmart SM00490 HELICc 1 560, 635, 7.5e-17 56430 IPR001410 DEAD/DEAH box helicase ProfileScan PS50136 H…
NC64-00023	132895	245	221	159	120	75	69	192.087	173.754	140.631	115.045	104.305	92.6855	1	NC64-00023 K07648 arcB; two-component system, OmpR family, aerobic respiration control sensor histidine kinase ArcB [EC:2.7.13.3] Two-component system [PATH:ko02020] Signal Transduction
NC64-00024	132896	2	5	5	8	5	7	1.56805	3.93109	4.42234	7.66968	6.95364	9.40288		NC64-00024 K01785 E5.1.3.3, galM; aldose 1-epimerase [EC:5.1.3.3] Glycolysis / Gluconeogenesis [PATH:ko00010] Carbohydrate Metabolism
NC64-00025	11287	949	893	860	556	244	228	744.042	702.093	760.643	533.043	339.338	306.265	1	NC64-00025 K00801 FDFT1; farnesyl-diphosphate farnesyltransferase [EC:2.5.1.21] Sesquiterpenoid and triterpenoid biosynthesis [PATH:ko00909] Metabolism of Terpenoids and Polyketides
NC64-00026	132898	238	277	155	128	61	83	186.598	217.782	137.093	122.715	84.8344	111.491	1	0
NC64-00027	132900	16	11	9	11	7	14	12.5444	8.6484	7.96022	10.5458	9.7351	18.8058		NC64-00027 K01365 CTSL; cathepsin L [EC:3.4.22.15] Lysosome [PATH:ko04142] Transport and Catabolism
NC64-00028	132901	394	376	235	159	101	126	308.907	295.618	207.85	152.435	140.464	169.252	1	132901 IPR002478 PUA HMMPfam PF01472 PUA 1 106, 215, 0.00015 132901 IPR002478 PUA ProfileScan PS50890 PUA 1 105, 216, 12.297
NC64-00029	132902	466	466	395	238	92	121	365.357	366.378	349.365	228.173	127.947	162.535	1	132902 IPR001623 Heat shock protein DnaJ, N-terminal superfamily SSF46565 Chaperone J-domain 2 83,100, 99,154, 0.00089,0.013
NC64-00030	132903	37	48	32	32	48	34	29.009	37.7385	28.303	30.6787	66.755	45.6711
NC64-00031	33435	562	504	344	283	153	135	440.623	396.254	304.257	271.315	212.781	181.341	1	0
NC64-00032	132907	1025	1015	728	728	485	573	803.628	798.011	643.893	697.941	674.503	769.693		132907 IPR002110 Ankyrin HMMPfam PF00023 Ank 1 226, 258, 2.1e-07 132907 IPR000571 Zn-finger, C-x8-C-x5-C-x3-H type HMMPfam PF00642 zf-CCCH 1 1944, 1969, 0.0054 132907 IPR000571 Zn-finger, C-x8-C-x5-C-x3-H type HMMSmart SM00356 ZnF_C3H1 1 1945, 1969, 3.1e-05 132907 IPR002110 Ankyrin ProfileScan PS50088 ANK_REPEAT 1 226, 258, 10.579 132907 IPR002110 Ankyrin ProfileScan PS50297 ANK_REP_REGION 1 226,…
NC64-00033	132908	0	6	2	7	5	11	0.5	4.71731	1.76894	6.71097	6.95364	14.7759
NC64-00034	132909	5	12	16	24	19	29	3.92013	9.43461	14.1515	23.009	26.4238	38.9548
NC64-00035	132911	409	424	387	398	280	203	320.667	333.356	342.29	381.566	389.404	272.683		132911 IPR001611 Leucine-rich repeat FPrintScan PR00019 LEURICHRPT 2 103,220, 116,233, 0.0087,0.0087 132911 IPR001611 Leucine-rich repeat HMMPfam PF00560 LRR 3 102,174,222, 124,201,248, 1.5,12,0.85
NC64-00036	132912	356	440	364	457	452	401	279.114	345.936	321.947	438.13	628.609	538.65	2	132912 IPR005647 Mnd1 HMMPfam PF03962 Mnd1 1 10, 199, 3.8e-54
NC64-00037	56434	55	61	99	92	108	130	43.1215	47.9593	87.5624	88.2013	150.199	174.625	2	0
NC64-00038	56435	17	27	35	57	75	109	13.3285	21.2279	30.9564	54.6465	104.305	146.416	3	56435 IPR001807 Cl- channel, voltage gated FPrintScan PR00762 CLCHANNEL 3 174,590,608, 191,606,627, 4.5e-05,4.5e-05,4.5e-05 56435 IPR000644 CBS HMMPfam PF00571 CBS 1 754, 807, 0.0021 56435 IPR001807 Cl- channel, voltage gated HMMPfam PF00654 Voltage_CLC 1 235, 643, 1.4e-11
NC64-00039	132916	674	651	607	354	144	160	528.434	511.828	536.873	339.383	200.265	214.923	1	NC64-00039 K00601 E2.1.2.2; phosphoribosylglycinamide formyltransferase [EC:2.1.2.2] One carbon pool by folate [PATH:ko00670] Metabolism of Cofactors and Vitamins
NC64-00040	132917	308	308	262	209	122	135	241.48	242.155	231.731	200.37	169.669	181.341		0
NC64-00041	13796	104	153	177	144	140	196	81.5388	120.291	156.551	138.054	194.702	263.281	2	13796 IPR001344 Chlorophyll A-B binding protein HMMPfam PF00504 Chloroa_b-bind 1 3, 106, 0.00072
NC64-00042	132919	1	1	2	6	21	22	0.784027	0.786218	1.76894	5.75226	29.2053	29.5519
NC64-00043	132920	1	2	2	2	9	14	0.784027	1.57244	1.76894	1.91742	12.5166	18.8058
NC64-00044	132922	48	64	67	46	45	62	37.6333	50.3179	59.2594	44.1006	62.5828	83.2826	2	132922 IPR002130 Peptidyl-prolyl cis-trans isomerase, cyclophilin type ProfileScan PS50072 CSA_PPIASE_2 1 95, 310, 13.231 132922 IPR002130 Peptidyl-prolyl cis-trans isomerase, cyclophilin type superfamily SSF50891 Cyclophilin (peptidylprolyl isomerase) 1 78, 311, 3.2e-10
NC64-00045	29132	318	323	369	376	212	131	249.321	253.948	326.369	360.475	294.834	175.968		NC64-00045 K02959 RP-S16, rpsP; small subunit ribosomal protein S16 Ribosome [PATH:ko03010] Translation
NC64-00046	132924	183	168	156	101	65	79	143.477	132.085	137.977	96.8297	90.3974	106.118		132924 IPR001623 Heat shock protein DnaJ, N-terminal HMMPfam PF00226 DnaJ 1 9, 85, 1.8e-19 132924 IPR007872 CSL zinc finger HMMPfam PF05207 zf-CSL 1 103, 159, 0.02 132924 IPR001623 Heat shock protein DnaJ, N-terminal HMMSmart SM00271 DnaJ 1 8, 77, 7.4e-11 132924 IPR001623 Heat shock protein DnaJ, N-terminal ProfileScan PS50076 DNAJ_2 1 9, 85, 15.991 132924 IPR001623 Heat shock protein DnaJ, N-ter…
NC64-00047	132927	1525	1514	1454	1377	740	742	1195.64	1190.33	1286.02	1320.14	1029.14	996.705		132927 IPR003959 AAA ATPase, central region HMMPfam PF00004 AAA 1 93, 296, 2.1e-77 132927 IPR000642 Peptidase M41 HMMPfam PF01434 Peptidase_M41 1 302, 517, 5.9e-14 132927 IPR003593 AAA ATPase HMMSmart SM00382 AAA 1 90, 245, 1.6e-22 132927 IPR003960 AAA-protein subdomain ScanRegExp PS00674 AAA 1 213, 231, 8e-5
NC64-00048	132928	38	22	33	30	11	21	29.793	17.2968	29.1875	28.7613	15.298	28.2086
NC64-00049	132929	262	285	237	179	91	94	205.415	224.072	209.619	171.609	126.556	126.267		0
NC64-00050	56437	14862	14528	12789	7275	3367	3381	11652.2	11422.2	11311.5	6974.61	4682.58	4541.59	1	NC64-00050 K00058 serA, PHGDH; D-3-phosphoglycerate dehydrogenase [EC:1.1.1.95] Glycine, serine and threonine metabolism [PATH:ko00260] Amino Acid Metabolism
NC64-00051	56438	98	70	77	68	44	60	76.8346	55.0352	68.1041	65.1923	61.1921	80.5961		56438 IPR006015 Universal stress protein (Usp) FPrintScan PR01438 UNVRSLSTRESS 3 242,353,371, 260,365,393, 6.8e-08,6.8e-08,6.8e-08 56438 IPR006016 UspA HMMPfam PF00582 Usp 1 242, 393, 6.6e-14
NC64-00052	29140	215	151	137	103	63	91	168.566	118.719	121.172	98.7471	87.6159	122.237		0
NC64-00053	7735	101	84	91	97	57	82	79.1867	66.0423	80.4867	92.9948	79.2715	110.148		NC64-00053 K01194 E3.2.1.28, treA; alpha,alpha-trehalase [EC:3.2.1.28] Starch and sucrose metabolism [PATH:ko00500] Carbohydrate Metabolism
NC64-00054	56440	5699	5125	4538	4164	2156	1963	4468.17	4029.37	4013.72	3992.07	2998.41	2636.83		56440 IPR000795 Protein synthesis factor, GTP-binding FPrintScan PR00315 ELONGATNFCT 5 73,122,142,158,194, 86,130,152,169,203, 7.3e-17,7.3e-17,7.3e-17,7.3e-17,7.3e-17 56440 IPR000795 Protein synthesis factor, GTP-binding HMMPfam PF00009 GTP_EFTU 1 69, 346, 6.9e-96 56440 IPR000640 Elongation factor G, C-terminal HMMPfam PF00679 EFG_C 1 662, 751, 7.4e-33 56440 IPR004161 Elongation factor Tu, domain…
NC64-00055	132936	1	1	0	3	1	5	0.784027	0.786218	0.5	2.87613	1.39073	6.71634
NC64-00056	29144	502	444	473	439	327	346	393.582	349.081	418.354	420.874	454.768	464.771		NC64-00056 K01637 E4.1.3.1, aceA; isocitrate lyase [EC:4.1.3.1] Glyoxylate and dicarboxylate metabolism [PATH:ko00630] Carbohydrate Metabolism
NC64-00057	49342	4	6	7	7	9	11	3.13611	4.71731	6.19128	6.71097	12.5166	14.7759
NC64-00058	33454	46	64	56	39	25	25	36.0652	50.3179	49.5303	37.3897	34.7682	33.5817		NC64-00058 K00919 ispE; 4-diphosphocytidyl-2-C-methyl-D-erythritol kinase [EC:2.7.1.148] Terpenoid backbone biosynthesis [PATH:ko00900] Metabolism of Terpenoids and Polyketides
NC64-00059	132940	7481	7834	6949	7124	6427	5974	5865.31	6159.23	6146.18	6829.85	8938.21	8024.68		132940 IPR002921 Lipase, class 3 HMMPfam PF01764 Lipase_3 1 1019, 1290, 0.0001
NC64-00060	132941	776	671	506	475	304	346	608.405	527.552	447.541	455.387	422.781	464.771		NC64-00060 K09584 PDIA6, TXNDC7; protein disulfide-isomerase A6 [EC:5.3.4.1] Protein processing in endoplasmic reticulum [PATH:ko04141] Folding, Sorting and Degradation
NC64-00061	132943	448	396	256	184	133	100	351.244	311.342	226.424	176.403	184.967	134.327	1	NC64-00061 K12586 RRP43, EXOSC8, OIP2; exosome complex component RRP43 RNA degradation [PATH:ko03018] Folding, Sorting and Degradation
NC64-00062	132944	809	828	751	821	616	443	634.278	650.988	664.236	787.101	856.689	595.068		132944 IPR000620 Protein of unknown function DUF6 HMMPfam PF00892 DUF6 2 78,225, 201,350, 3.8e-11,5.5e-11
NC64-00063	59526	474	455	559	509	258	208	371.629	357.729	494.418	487.983	358.808	279.4		NC64-00063 K10577 UBE2I, UBC9; ubiquitin-conjugating enzyme E2 I [EC:6.3.2.19] Ubiquitin mediated proteolysis [PATH:ko04120] Folding, Sorting and Degradation
NC64-00064	49348	18	14	27	30	25	20	14.1125	11.007	23.8807	28.7613	34.7682	26.8654		NC64-00064 K06126 COQ6; ubiquinone biosynthesis monooxygenase Coq6 [EC:1.14.13.-] Ubiquinone and other terpenoid-quinone biosynthesis [PATH:ko00130] Metabolism of Cofactors and Vitamins
NC64-00065	132947	243	382	404	443	344	312	190.519	300.335	357.325	424.708	478.411	419.1	2	0
NC64-00066	132948	175	127	170	136	74	42	137.205	99.8497	150.36	130.385	102.914	56.4173	1	NC64-00066 K12627 LSM8; U6 snRNA-associated Sm-like protein LSm8 RNA degradation [PATH:ko03018] Folding, Sorting and Degradation
NC64-00067	59527	20	14	16	15	13	14	15.6805	11.007	14.1515	14.3806	18.0795	18.8058
NC64-00068	132954	1	0	4	3	4	4	0.784027	0.5	3.53788	2.87613	5.56291	5.37307
NC64-00069	49352	481	541	598	615	536	619	377.117	425.344	528.912	589.606	745.431	831.483	2	0
NC64-00070	132957	4	11	18	16	13	21	3.13611	8.6484	15.9204	15.3394	18.0795	28.2086
NC64-00071	132958	319	285	188	122	88	88	250.105	224.072	166.28	116.963	122.384	118.208	1	132958 IPR001214 Nuclear protein SET ProfileScan PS50280 SET 1 537, 600, 9.348 132958 IPR008941 TPR-like superfamily SSF48452 TPR-like 2 127,197, 196,265, 2.1e-05,7.3e-13
NC64-00072	56449	8	7	8	9	6	6	6.27222	5.50352	7.07575	8.62839	8.34437	8.05961
NC64-00073	132961	222	179	175	123	69	60	174.054	140.733	154.782	117.921	95.9603	80.5961	1	NC64-00073 K10744 RNASEH2B; ribonuclease H2 subunit B DNA replication [PATH:ko03030] Replication and Repair
NC64-00074	132962	514	498	434	496	343	325	402.99	391.536	383.86	475.52	477.02	436.562		0
NC64-00075	18675	139	143	85	61	38	26	108.98	112.429	75.1799	58.4813	52.8477	34.925	1	0
NC64-00076	132964	130	136	65	60	50	58	101.923	106.926	57.4905	57.5226	69.5364	77.9095		0
NC64-00077	132966	48	52	56	60	39	51	37.6333	40.8833	49.5303	57.5226	54.2384	68.5067		132966 IPR001680 G-protein beta WD-40 repeat HMMPfam PF00400 WD40 2 112,411, 149,447, 6.5e-05,3.5 132966 IPR001680 G-protein beta WD-40 repeat HMMSmart SM00320 WD40 4 110,213,409,483, 149,251,447,522, 0.006,63,4.3,4.8e+02 132966 IPR001680 G-protein beta WD-40 repeat ProfileScan PS50082 WD_REPEATS_2 1 117, 150, 10.308 132966 IPR001680 G-protein beta WD-40 repeat ProfileScan PS50294 WD_REPEATS_REGI…
NC64-00078	132967	3362	3525	3489	3599	3495	3497	2635.9	2771.42	3085.91	3450.4	4860.6	4697.41		132967 IPR002893 Zn-finger, MYND type HMMPfam PF01753 zf-MYND 1 927, 963, 2.2e-05 132967 IPR002893 Zn-finger, MYND type ProfileScan PS50865 ZF_MYND_2 1 917, 963, 10.056 132967 IPR002086 Aldehyde dehydrogenase ScanRegExp PS00687 ALDEHYDE_DEHYDR_GLU 1 490, 497, NA 132967 IPR002893 Zn-finger, MYND type ScanRegExp PS01360 ZF_MYND_1 1 917, 963, NA
NC64-00079	132968	64	63	24	32	22	34	50.1777	49.5317	21.2273	30.6787	30.596	45.6711	1	132968 IPR001328 Peptidyl-tRNA hydrolase BlastProDom PD005324 sp_PTH_STAAM_Q99WA1; 1 114, 201, 1e-13 132968 IPR001328 Peptidyl-tRNA hydrolase HMMPfam PF01195 Pept_tRNA_hydro 1 50, 232, 8.4e-71 132968 IPR001328 Peptidyl-tRNA hydrolase HMMTigr TIGR00447 pth 1 48, 233, 8.8e-63
NC64-00080	132969	884	1073	905	1051	500	357	693.08	843.612	800.444	1007.6	695.364	479.547		NC64-00080 K00432 E1.11.1.9; glutathione peroxidase [EC:1.11.1.9] Arachidonic acid metabolism [PATH:ko00590] Lipid Metabolism
NC64-00081	49358	34	40	34	16	12	14	26.6569	31.4487	30.0719	15.3394	16.6887	18.8058
NC64-00082	48385	1384	1529	1364	1190	773	746	1085.09	1202.13	1206.42	1140.86	1075.03	1002.08		48385 IPR000795 Protein synthesis factor, GTP-binding FPrintScan PR00315 ELONGATNFCT 5 4,50,70,86,122, 17,58,80,97,131, 2.3e-17,2.3e-17,2.3e-17,2.3e-17,2.3e-17 48385 IPR000795 Protein synthesis factor, GTP-binding HMMPfam PF00009 GTP_EFTU 1 2, 275, 1.2e-108 48385 IPR000640 Elongation factor G, C-terminal HMMPfam PF00679 EFG_C 1 525, 616, 5.7e-06 48385 IPR004161 Elongation factor Tu, domain 2 HMMP…
NC64-00083	9129	5	7	5	9	10	18	3.92013	5.50352	4.42234	8.62839	13.9073	24.1788		NC64-00083 K00925 ackA; acetate kinase [EC:2.7.2.1] Propanoate metabolism [PATH:ko00640] Carbohydrate Metabolism
NC64-00084	132974	56	49	59	49	30	60	43.9055	38.5247	52.1837	46.9768	41.7219	80.5961		132974 IPR001958 Tetracycline resistance protein FPrintScan PR01035 TCRTETA 2 65,154, 84,176, 8.2e-08,8.2e-08
NC64-00085	132975	193	212	174	216	190	228	151.317	166.678	153.898	207.081	264.238	306.265	2	0
NC64-00086	17893	0	1	0	2	2	1	0.5	0.786218	0.5	1.91742	2.78146	1.34327
NC64-00087	132977	46	49	44	49	42	58	36.0652	38.5247	38.9166	46.9768	58.4106	77.9095	2	132977 IPR001841 Zn-finger, RING ProfileScan PS50089 ZF_RING_2 1 345, 383, 10.173
NC64-00088	55925	407	420	326	252	206	248	319.099	330.211	288.337	241.595	286.49	333.13		NC64-00088 K11584 PPP2R5; protein phosphatase 2 (formerly 2A), regulatory subunit B' Meiosis - yeast [PATH:ko04113] Cell Growth and Death
NC64-00089	132980	693	638	408	352	173	181	543.331	501.607	360.863	337.466	240.596	243.131	1	0
NC64-00090	48068	177	185	212	192	165	183	138.773	145.45	187.507	184.072	229.47	245.818		48068 IPR000182 GCN5-related N-acetyltransferase HMMPfam PF00583 Acetyltransf_1 1 75, 158, 2.1e-14
NC64-00091	132982	13	10	21	27	8	8	10.1923	7.86218	18.5738	25.8852	11.1258	10.7461
NC64-00092	132983	141	205	165	162	177	185	110.548	161.175	145.937	155.311	246.159	248.505	2	0
NC64-00093	49364	52	72	56	72	54	45	40.7694	56.6077	49.5303	69.0271	75.0993	60.4471		0
NC64-00094	132985	146	204	151	104	58	38	114.468	160.388	133.555	99.7058	80.6623	51.0442	1	0
NC64-00095	132986	423	481	370	280	143	150	331.643	378.171	327.254	268.439	198.874	201.49		0
NC64-00096	132987	142	123	129	110	89	109	111.332	96.7048	114.097	105.458	123.775	146.416		0
NC64-00097	49368	361	299	275	284	164	132	283.034	235.079	243.229	272.274	228.079	177.311		49368 IPR006121 Heavy metal transport/detoxification protein ScanRegExp PS01047 HMA_1 1 504, 532, NA
NC64-00098	56456	238	297	275	267	240	284	186.598	233.507	243.229	255.975	333.775	381.488	2	0
NC64-00099	132993	497	371	282	164	75	114	389.661	291.687	249.42	157.228	104.305	153.133	1	NC64-00099 K12589 RRP42, EXOSC7; exosome complex component RRP42 RNA degradation [PATH:ko03018] Folding, Sorting and Degradation
NC64-00100	132994	1	5	14	5	8	6	0.784027	3.93109	12.3826	4.79355	11.1258	8.05961
NC64-00101	132995	2	11	13	19	23	37	1.56805	8.6484	11.4981	18.2155	31.9868	49.7009
NC64-00102	132996	296	284	249	266	252	304	232.072	223.286	220.233	255.017	350.464	408.353		0
NC64-00103	18155	1052	1352	1316	1408	903	669	824.796	1062.97	1163.96	1349.86	1255.83	898.646		18155 IPR007114 Major facilitator superfamily ProfileScan PS50850 MFS 1 1, 405, 18.460
NC64-00104	132999	4	2	8	5	11	12	3.13611	1.57244	7.07575	4.79355	15.298	16.1192
NC64-00105	49375	106	91	55	52	51	45	83.1069	71.5458	48.6458	49.8529	70.9272	60.4471		0
NC64-00106	16852	11	15	17	29	20	40	8.6243	11.7933	15.036	27.8026	27.8146	53.7307		NC64-00106 K01613 E4.1.1.65, psd; phosphatidylserine decarboxylase [EC:4.1.1.65] Glycerophospholipid metabolism [PATH:ko00564] Lipid Metabolism
NC64-00107	7300	287	247	142	127	50	96	225.016	194.196	125.595	121.756	69.5364	128.954	1	7300 IPR001094 Flavodoxin-like FPrintScan PR00369 FLAVODOXIN 4 5,55,89,113, 18,66,99,132, 1.7e-13,1.7e-13,1.7e-13,1.7e-13 7300 IPR001709 Flavoprotein pyridine nucleotide cytochrome reductase FPrintScan PR00371 FPNCR 6 235,372,406,454,538,562, 245,379,415,473,554,570, 4.1e-23,4.1e-23,4.1e-23,4.1e-23,4.1e-23,4.1e-23 7300 IPR001433 Oxidoreductase FAD/NAD(P)-binding HMMPfam PF00175 NAD_binding_1 1 45…
NC64-00108	56460	349	238	133	122	66	104	273.625	187.12	117.634	116.963	91.7881	139.7	1	NC64-00108 K14016 UFD1; ubiquitin fusion degradation protein 1 Protein processing in endoplasmic reticulum [PATH:ko04141] Folding, Sorting and Degradation
NC64-00109	15382	110	93	85	80	41	50	86.243	73.1183	75.1799	76.6968	57.0199	67.1634		NC64-00109 K12946 SPCS1; signal peptidase complex subunit 1 [EC:3.4.-.-] Protein export [PATH:ko03060] Folding, Sorting and Degradation
NC64-00110	133008	107	77	74	60	33	49	83.8909	60.5388	65.4507	57.5226	45.894	65.8201		0
NC64-00111	133009	1126	1276	1258	963	529	439	882.814	1003.21	1112.66	923.237	735.695	589.695		0
NC64-00112	133010	1362	1636	1639	1409	615	575	1067.84	1286.25	1449.64	1350.82	855.298	772.379		0
NC64-00113	133011	858	975	900	984	826	784	672.695	766.562	796.022	943.37	1148.74	1053.12		0
NC64-00114	133012	420	417	342	350	187	179	329.291	327.853	302.488	335.548	260.066	240.445		133012 IPR006549 HAD-superfamily hydrolase, subfamily IIIA HMMTigr TIGR01662 HAD-SF-IIIA 1 115, 268, 1.2e-22 133012 IPR002086 Aldehyde dehydrogenase ScanRegExp PS00687 ALDEHYDE_DEHYDR_GLU 1 282, 289, NA 133012 IPR010996 DNA polymerase beta, N-terminal-like superfamily SSF47802 DNA polymerase beta, N-terminal domain-like 1 286, 360, 6.2e-10
NC64-00115	133013	202	169	123	109	59	62	158.373	132.871	108.79	104.499	82.053	83.2826		0
NC64-00116	133014	6	6	6	3	0	8	4.70416	4.71731	5.30681	2.87613	0.5	10.7461
NC64-00117	133015	84	63	50	35	26	24	65.8583	49.5317	44.2234	33.5548	36.1589	32.2384	1	0
NC64-00118	56464	27	29	31	18	11	10	21.1687	22.8003	27.4185	17.2568	15.298	13.4327
NC64-00119	133017	896	828	725	610	192	159	702.488	650.988	641.24	584.813	267.02	213.58	1	133017 IPR000379 Esterase/lipase/thioesterase ProfileScan PS50187 ESTERASE 1 42, 158, 10.854
NC64-00120	49388	5	2	14	10	13	9	3.92013	1.57244	12.3826	9.5871	18.0795	12.0894
NC64-00121	133020	1458	1593	1375	1542	853	667	1143.11	1252.45	1216.14	1478.33	1186.29	895.96		0
NC64-00122	133021	572	656	550	394	196	212	448.463	515.759	486.458	377.732	272.583	284.773		133021 IPR011497 Protease inhibitor, Kazal-type HMMPfam PF07648 Kazal_2 6 446,504,567,627,681,734, 493,539,602,677,728,779, 4.4e-05,0.00011,2e-05,0.00026,6.7e-05,0.4 133021 IPR002350 Proteinase inhibitor I1, Kazal HMMSmart SM00280 KAZAL 5 446,504,567,627,674, 495,537,605,671,716, 0.5,0.17,0.13,0.16,0.51 133021 IPR002350 Proteinase inhibitor I1, Kazal ScanRegExp PS00282 KAZAL 5 449,507,570,631,684…
NC64-00123	133024	45	71	40	15	16	21	35.2812	55.8215	35.3788	14.3806	22.2517	28.2086	1	0
NC64-00124	133025	923	830	799	818	502	313	723.657	652.561	706.691	784.225	698.146	420.443		NC64-00124 K01307 GGH; gamma-glutamyl hydrolase [EC:3.4.19.9] Folate biosynthesis [PATH:ko00790] Metabolism of Cofactors and Vitamins
NC64-00125	133026	30	24	25	27	31	48	23.5208	18.8692	22.1117	25.8852	43.1126	64.4769		NC64-00125 K03462 NAMPT; nicotinamide phosphoribosyltransferase [EC:2.4.2.12] Nicotinate and nicotinamide metabolism [PATH:ko00760] Metabolism of Cofactors and Vitamins
NC64-00126	49396	256	368	358	354	410	452	200.711	289.328	316.64	339.383	570.199	607.157	2	NC64-00126 K07424 CYP3A; cytochrome P450, family 3, subfamily A [EC:1.14.14.1] Linoleic acid metabolism [PATH:ko00591] Lipid Metabolism
NC64-00127	133029	425	415	405	405	299	274	333.211	326.28	358.21	388.277	415.828	368.055		133029 IPR002422 Amino acid/polyamine transporter II HMMPfam PF01490 Aa_trans 1 1, 417, 1.1e-07 133029 IPR002422 Amino acid/polyamine transporter II ProfileScan PS50286 AROMATIC_AA_PERM_2 1 1, 387, 22.791
NC64-00128	29164	1699	1621	1492	1697	1641	1627	1332.06	1274.46	1319.63	1626.93	2282.19	2185.5		29164 IPR000217 Tubulin FPrintScan PR01161 TUBULIN 9 11,52,96,108,134,153,179,193,397, 31,71,107,132,152,174,192,213,425, 1.4e-63,1.4e-63,1.4e-63,1.4e-63,1.4e-63,1.4e-63,1.4e-63,1.4e-63,1.4e-63 29164 IPR002454 Gamma tubulin FPrintScan PR01164 GAMMATUBULIN 6 31,116,193,297,381,445, 51,131,206,312,401,468, 8.3e-55,8.3e-55,8.3e-55,8.3e-55,8.3e-55,8.3e-55 29164 IPR003008 Tubulin/FtsZ, GTPase HMMPfam …
NC64-00129	49399	15	10	6	10	8	12	11.7604	7.86218	5.30681	9.5871	11.1258	16.1192
NC64-00130	133032	422	407	222	154	110	109	330.859	319.991	196.352	147.641	152.98	146.416	1	0
NC64-00131	14012	19	18	8	15	7	6	14.8965	14.1519	7.07575	14.3806	9.7351	8.05961		NC64-00131 K00861 RFK, FMN1; riboflavin kinase [EC:2.7.1.26] Riboflavin metabolism [PATH:ko00740] Metabolism of Cofactors and Vitamins
NC64-00132	133034	1294	1226	1045	889	528	515	1014.53	963.903	924.27	852.293	734.305	691.783		133034 IPR011050 Pectin lyase-like superfamily SSF51126 Pectin lyase-like 1 11, 395, 3.9e-09
NC64-00133	133035	51	40	23	32	24	19	39.9854	31.4487	20.3428	30.6787	33.3775	25.5221		0
NC64-00134	133036	189	168	131	142	78	63	148.181	132.085	115.865	136.137	108.477	84.6259		133036 IPR011050 Pectin lyase-like superfamily SSF51126 Pectin lyase-like 1 69, 335, 9.6e-08
NC64-00135	133037	1666	1484	1388	1121	771	916	1306.19	1166.75	1227.64	1074.71	1072.25	1230.43		133037 IPR004088 KH, type 1 HMMPfam PF00013 KH_1 1 58, 119, 6.3e-06 133037 IPR009210 Predicted eukaryotic LigT HMMPIR PIRSF027019 Predicted eukaryotic LigT 1 1, 374, 1.2e-13 133037 IPR004087 KH HMMSmart SM00322 KH 1 54, 124, 0.0023 133037 IPR004088 KH, type 1 ProfileScan PS50084 KH_TYPE_1 1 66, 119, 9.246 133037 IPR011050 Pectin lyase-like superfamily SSF51126 Pectin lyase-like 1 456, 735, 3.8e-09
NC64-00136	18274	5079	5757	5691	4359	1839	1781	3982.07	4526.26	5033.51	4179.02	2557.55	2392.36		NC64-00136 K01652 E2.2.1.6L, ilvB, ilvG, ilvI; acetolactate synthase I/II/III large subunit [EC:2.2.1.6] Valine, leucine and isoleucine biosynthesis [PATH:ko00290] Amino Acid Metabolism
NC64-00137	133039	1046	1139	1065	1192	845	592	820.092	895.502	941.959	1142.78	1175.17	795.215		0
NC64-00138	133040	237	176	165	148	116	159	185.814	138.374	145.937	141.889	161.325	213.58		133040 IPR003460 Insect antifreeze protein superfamily SSF51156 Insect cysteine-rich antifreeze protein 1 10, 38, 0.0013
NC64-00139	133041	173	185	138	97	61	72	135.637	145.45	122.057	92.9948	84.8344	96.7153		133041 IPR006683 Thioesterase superfamily HMMPfam PF03061 4HBT 1 140, 222, 2e-07
NC64-00140	133042	444	446	449	232	135	108	348.108	350.653	397.127	222.421	187.748	145.073	1	133042 IPR007667 Hypoxia induced protein conserved region HMMPfam PF04588 HIG_1_N 1 1, 70, 6.9e-05 133042 IPR001128 Cytochrome P450 ScanRegExp PS00086 CYTOCHROME_P450 1 27, 36, NA
NC64-00141	133045	163	236	148	82	64	107	127.796	185.547	130.901	78.6142	89.0066	143.73		133045 IPR005493 Dimethylmenaquinone methyltransferase HMMPfam PF03737 Methyltransf_6 1 63, 226, 1.9e-43 133045 IPR010203 Protein of unknown function 1935 HMMTigr TIGR01935 NOT-MenG 1 67, 227, 1.8e-57
NC64-00142	59530	1909	1750	1765	1668	779	690	1496.71	1375.88	1561.09	1599.13	1083.38	926.855		NC64-00142 K04382 PPP2C; protein phosphatase 2 (formerly 2A), catalytic subunit [EC:3.1.3.16] Cell cycle - yeast [PATH:ko04111] Cell Growth and Death
NC64-00143	29172	5531	5179	5530	4762	2463	2254	4336.45	4071.82	4891.11	4565.38	3425.36	3027.73		NC64-00143 K13025 EIF4A3, FAL1; ATP-dependent RNA helicase [EC:3.6.4.13] Spliceosome [PATH:ko03040] Transcription
NC64-00144	56471	1121	1156	1089	1001	458	394	878.894	908.868	963.187	959.668	636.954	529.248		56471 IPR008941 TPR-like superfamily SSF48452 TPR-like 1 56, 212, 3.2e-05
NC64-00145	133049	6470	6865	6891	6758	6680	6942	5072.65	5397.39	6094.88	6478.96	9290.07	9324.97		133049 IPR002715 Nascent polypeptide-associated complex NAC HMMPfam PF01849 NAC 1 55, 113, 1.1e-19
NC64-00146	133050	579	551	381	304	165	190	453.952	433.206	336.983	291.448	229.47	255.221		0
NC64-00147	133051	0	2	1	2	3	1	0.5	1.57244	0.884469	1.91742	4.17219	1.34327
NC64-00148	133052	20	16	39	20	38	41	15.6805	12.5795	34.4943	19.1742	52.8477	55.074
NC64-00149	133053	3	7	9	12	9	11	2.35208	5.50352	7.96022	11.5045	12.5166	14.7759
NC64-00150	56473	4237	4186	3303	3083	1862	1569	3321.92	3291.11	2921.4	2955.7	2589.54	2107.59		56473 IPR001190 Speract/scavenger receptor FPrintScan PR00258 SPERACTRCPTR 3 1171,1429,1570, 1187,1439,1584, 1.5e-10,1.5e-10,1.5e-10 56473 IPR003014 N/apple PAN HMMPfam PF00024 PAN 1 1859, 1929, 0.014 56473 IPR001190 Speract/scavenger receptor HMMPfam PF00530 SRCR 13 23,135,412,524,720,836,947,1061,1174,1287,1398,1508,1616, 117,297,506,625,823,930,1048,1159,1274,1380,1501,1601,1715, 1.5e-06,6.1e-…
NC64-00151	133056	312	299	223	166	96	107	244.616	235.079	197.237	159.146	133.51	143.73		0
NC64-00152	133057	387	364	318	364	346	509	303.418	286.183	281.261	348.97	481.192	683.723	2	133057 IPR001838 K+ channel, inward rectifier BlastProDom PD001103 sp_IRK9_MOUSE_P48543; 2 176,375, 292,489, 4e-14,6e-07 133057 IPR001838 K+ channel, inward rectifier FPrintScan PR01320 KIRCHANNEL 3 81,250,301, 107,268,318, 1.8e-10,1.8e-10,1.8e-10 133057 IPR001838 K+ channel, inward rectifier HMMPfam PF01007 IRK 1 52, 366, 5.6e-26 133057 IPR001622 K+ channel, pore region ProfileScan PS50265 CHANN…
NC64-00153	133059	428	361	356	407	366	444	335.564	283.825	314.871	390.195	509.007	596.411		0
NC64-00154	133061	69	77	82	96	73	75	54.0979	60.5388	72.5265	92.0361	101.523	100.745		133061 IPR006634 TRAM, LAG1 and CLN8 homology HMMSmart SM00724 TLC 1 47, 245, 2.4e-11
NC64-00155	133062	140	161	108	92	54	51	109.764	126.581	95.5227	88.2013	75.0993	68.5067		0
NC64-00156	133064	117	87	75	72	69	93	91.7311	68.401	66.3352	69.0271	95.9603	124.924		133064 IPR000352 Class I peptide chain release factor HMMPfam PF00472 RF-1 1 269, 380, 1.7e-52 133064 IPR005139 PCRF HMMPfam PF03462 PCRF 1 126, 236, 7e-40 133064 IPR004374 Peptide chain release factor 2 HMMTigr TIGR00020 prfB 1 44, 408, 2.3e-132 133064 IPR000352 Class I peptide chain release factor ScanRegExp PS00745 RF_PROK_I 1 287, 303, 8e-5
NC64-00157	18182	980	850	692	495	213	252	768.346	668.285	612.053	474.561	296.225	338.504	1	18182 IPR003010 Nitrilase/cyanide hydratase and apolipoprotein N-acyltransferase HMMPfam PF00795 CN_hydrolase 1 16, 189, 1.6e-51 18182 IPR003010 Nitrilase/cyanide hydratase and apolipoprotein N-acyltransferase ProfileScan PS50263 CN_HYDROLASE 1 15, 290, 48.542 18182 IPR003010 Nitrilase/cyanide hydratase and apolipoprotein N-acyltransferase superfamily SSF56317 Nitrilase/N-carbamoyl-D-aminoacid am…
NC64-00158	133066	702	623	415	309	116	159	550.387	489.814	367.055	296.241	161.325	213.58	1	NC64-00158 K10536 E3.5.3.12; agmatine deiminase [EC:3.5.3.12] Arginine and proline metabolism [PATH:ko00330] Amino Acid Metabolism
NC64-00159	133067	866	1068	1159	1109	1278	954	678.967	839.681	1025.1	1063.21	1777.35	1281.48	2	0
NC64-00160	133068	73	46	24	32	16	12	57.234	36.166	21.2273	30.6787	22.2517	16.1192	1	0
NC64-00161	33486	728	825	777	795	386	353	570.772	648.63	687.232	762.174	536.821	474.174		33486 IPR002130 Peptidyl-prolyl cis-trans isomerase, cyclophilin type HMMPfam PF00160 Pro_isomerase 1 194, 374, 8.2e-06 33486 IPR002130 Peptidyl-prolyl cis-trans isomerase, cyclophilin type ProfileScan PS50072 CSA_PPIASE_2 1 194, 379, 15.483 33486 IPR002130 Peptidyl-prolyl cis-trans isomerase, cyclophilin type superfamily SSF50891 Cyclophilin (peptidylprolyl isomerase) 1 177, 379, 1.1e-23
NC64-00162	133070	61	62	71	62	52	51	47.8256	48.7455	62.7973	59.44	72.3179	68.5067		133070 IPR001204 Phosphate transporter HMMPfam PF01384 PHO4 1 24, 552, 3.6e-136 133070 IPR001309 Caspase-1, p20 ScanRegExp PS01121 CASPASE_HIS 1 355, 369, NA
NC64-00163	133072	222	320	236	136	92	74	174.054	251.59	208.735	130.385	127.947	99.4018		133072 IPR009500 Protein of unknown function DUF1118 HMMPfam PF06549 DUF1118 1 11, 227, 6.2e-31
NC64-00164	56478	1298	1581	1206	861	525	431	1017.67	1243.01	1066.67	825.449	730.132	578.948		0
NC64-00165	133074	4	15	14	19	13	23	3.13611	11.7933	12.3826	18.2155	18.0795	30.8952
NC64-00166	133075	92	104	109	101	70	83	72.1305	81.7667	96.4071	96.8297	97.351	111.491		133075 IPR006968 Protein of unknown function DUF647 HMMPfam PF04884 DUF647 1 18, 432, 2.5e-58
NC64-00167	29187	129	130	141	115	104	78	101.139	102.208	124.71	110.252	144.636	104.775		29187 IPR000960 Flavin-containing monooxygenase FMO FPrintScan PR00370 FMOXYGENASE 2 4,250, 20,277, 1.4e-05,1.4e-05 29187 IPR000759 Adrenodoxin reductase FPrintScan PR00419 ADXRDTASE 2 5,28, 27,41, 3.8e-06,3.8e-06 29187 IPR000205 NAD-binding site ProfileScan PS50205 NAD_BINDING 1 6, 34, 8.744
NC64-00168	133077	1	4	1	8	14	15	0.784027	3.14487	0.884469	7.66968	19.4702	20.149
NC64-00169	6734	41	48	43	58	47	50	32.1451	37.7385	38.0322	55.6052	65.3642	67.1634	2	NC64-00169 K00703 E2.4.1.21, glgA; starch synthase [EC:2.4.1.21] Starch and sucrose metabolism [PATH:ko00500] Carbohydrate Metabolism
NC64-00170	18457	14	17	17	12	15	17	10.9764	13.3657	15.036	11.5045	20.8609	22.8356
NC64-00171	133081	33	40	38	26	21	33	25.8729	31.4487	33.6098	24.9265	29.2053	44.3278
NC64-00172	133082	14	26	33	27	19	21	10.9764	20.4417	29.1875	25.8852	26.4238	28.2086
NC64-00173	29191	598	640	783	673	361	267	468.848	503.179	692.539	645.212	502.053	358.653		29191 IPR002661 Ribosome recycling factor BlastProDom PD004103 sp_RRF_SYNY3_P74456; 1 73, 252, 1e-51 29191 IPR002661 Ribosome recycling factor HMMPfam PF01765 RRF 1 81, 253, 9.2e-80 29191 IPR002661 Ribosome recycling factor HMMTigr TIGR00496 frr 1 72, 255, 2.4e-89
NC64-00174	133084	841	931	994	870	479	453	659.367	731.969	879.162	834.077	666.159	608.5		0
NC64-00175	133085	927	843	527	437	244	281	726.793	662.782	466.115	418.956	339.338	377.458	1	133085 IPR007379 Mitochondrial import inner membrane translocase, subunit Tim44 HMMPfam PF04280 Tim44 1 291, 427, 1.5e-15
NC64-00176	18280	24	25	36	40	31	49	18.8166	19.6554	31.8409	38.3484	43.1126	65.8201		NC64-00176 K01847 MUT; methylmalonyl-CoA mutase [EC:5.4.99.2] Valine, leucine and isoleucine degradation [PATH:ko00280] Amino Acid Metabolism
NC64-00177	18784	280	249	159	131	107	96	219.528	195.768	140.631	125.591	148.808	128.954		18784 IPR002110 Ankyrin FPrintScan PR01415 ANKYRIN 2 78,90, 90,102, 0.00043,0.00043 18784 IPR002110 Ankyrin HMMPfam PF00023 Ank 7 9,44,77,115,148,194,228, 41,76,109,147,180,225,260, 0.0024,0.081,0.33,0.15,2.7e-07,0.15,0.00016 18784 IPR002110 Ankyrin HMMSmart SM00248 ANK 7 9,44,77,115,148,194,228, 39,73,107,144,177,222,257, 0.022,11,0.79,1.7e+02,0.00032,58,11 18784 IPR002110 Ankyrin ProfileScan PS…
NC64-00178	18657	176	93	48	43	26	33	137.989	73.1183	42.4545	41.2245	36.1589	44.3278	1	NC64-00178 K08500 SYP6; syntaxin of plants SYP6 SNARE interactions in vesicular transport [PATH:ko04130] Folding, Sorting and Degradation
NC64-00179	133089	10	8	4	5	4	11	7.84027	6.28974	3.53788	4.79355	5.56291	14.7759
NC64-00180	133091	51	64	44	41	17	22	39.9854	50.3179	38.9166	39.3071	23.6424	29.5519		0
NC64-00181	133092	5	8	5	7	7	6	3.92013	6.28974	4.42234	6.71097	9.7351	8.05961
NC64-00182	55930	397	268	148	125	104	114	311.259	210.706	130.901	119.839	144.636	153.133	1	NC64-00182 K00058 serA, PHGDH; D-3-phosphoglycerate dehydrogenase [EC:1.1.1.95] Glycine, serine and threonine metabolism [PATH:ko00260] Amino Acid Metabolism
NC64-00183	133096	1	1	1	1	4	12	0.784027	0.786218	0.884469	0.95871	5.56291	16.1192		NC64-00183 K11188 PRDX6; peroxiredoxin 6, 1-Cys peroxiredoxin [EC:1.11.1.7 1.11.1.15 3.1.1.-] Phenylalanine metabolism [PATH:ko00360] Amino Acid Metabolism
NC64-00184	133097	106	89	78	103	114	146	83.1069	69.9734	68.9886	98.7471	158.543	196.117	2	0
NC64-00185	10632	30	30	34	30	39	66	23.5208	23.5865	30.0719	28.7613	54.2384	88.6557	2	10632 IPR002657 Bile acid:sodium symporter HMMPfam PF01758 SBF 1 37, 211, 1.3e-35
NC64-00186	56484	176	218	202	211	142	216	137.989	171.395	178.663	202.288	197.483	290.146	2	0
NC64-00187	56485	3012	3300	2936	3053	2136	2019	2361.49	2594.52	2596.8	2926.94	2970.6	2712.06		0
NC64-00188	133102	840	865	1000	972	551	490	658.583	680.078	884.469	931.866	766.291	658.201		NC64-00188 K00966 GMPP; mannose-1-phosphate guanylyltransferase [EC:2.7.7.13] Amino sugar and nucleotide sugar metabolism [PATH:ko00520] Carbohydrate Metabolism
NC64-00189	133103	601	482	408	289	119	149	471.2	378.957	360.863	277.067	165.497	200.147	1	133103 IPR003348 Anion-transporting ATPase HMMPfam PF02374 ArsA_ATPase 1 38, 324, 4.1e-110 133103 IPR003348 Anion-transporting ATPase HMMTigr TIGR00345 arsA 1 42, 326, 4.5e-71 133103 IPR010978 tRNA-binding arm superfamily SSF46589 tRNA-binding arm 1 348, 374, 0.01
NC64-00190	133105	153	149	128	81	38	50	119.956	117.146	113.212	77.6555	52.8477	67.1634	1	133105 IPR002744 Protein of unknown function DUF59 BlastProDom PD005595 sp_Q8LD16_ARATH_Q8LD16; 1 21, 94, 1e-18 133105 IPR002744 Protein of unknown function DUF59 HMMPfam PF01883 DUF59 1 20, 96, 9e-13 133105 IPR000808 Mrp ScanRegExp PS01215 MRP 1 223, 239, 8e-5
NC64-00191	133106	163	130	91	81	53	33	127.796	102.208	80.4867	77.6555	73.7086	44.3278	1	0
NC64-00192	133107	30	28	25	26	32	40	23.5208	22.0141	22.1117	24.9265	44.5033	53.7307
NC64-00193	133108	63	83	52	76	55	56	49.3937	65.2561	45.9924	72.8619	76.4901	75.223		133108 IPR011545 DEAD/DEAH box helicase, N-terminal HMMPfam PF00270 DEAD 1 81, 327, 3.9e-21 133108 IPR001650 Helicase, C-terminal HMMPfam PF00271 Helicase_C 1 409, 481, 3.3e-19 133108 IPR001410 DEAD/DEAH box helicase HMMSmart SM00487 DEXDc 1 77, 354, 7.9e-25 133108 IPR001650 Helicase, C-terminal HMMSmart SM00490 HELICc 1 395, 481, 6.2e-15 133108 IPR001410 DEAD/DEAH box helicase ProfileScan PS5013…
NC64-00194	133109	0	0	0	4	3	2	0.5	0.5	0.5	3.83484	4.17219	2.68654
NC64-00195	133110	551	558	520	527	501	527	431.999	438.71	459.924	505.24	696.755	707.902		133110 IPR004263 Exostosin-like HMMPfam PF03016 Exostosin 1 327, 700, 2.3e-25
NC64-00196	14051	7	9	13	8	3	7	5.48819	7.07596	11.4981	7.66968	4.17219	9.40288		NC64-00196 K10586 BIRC6, BRUCE; baculoviral IAP repeat-containing protein 6 (apollon) [EC:6.3.2.19] Ubiquitin mediated proteolysis [PATH:ko04120] Folding, Sorting and Degradation
NC64-00197	133112	1	9	10	15	21	39	0.784027	7.07596	8.84469	14.3806	29.2053	52.3874
NC64-00198	56488	2704	2331	1789	1815	1131	999	2120.01	1832.67	1582.32	1740.06	1572.91	1341.92		56488 IPR002422 Amino acid/polyamine transporter II HMMPfam PF01490 Aa_trans 1 492, 863, 1e-06 56488 IPR002422 Amino acid/polyamine transporter II ProfileScan PS50286 AROMATIC_AA_PERM_2 1 502, 848, 13.174
NC64-00199	56489	2184	2216	1975	1892	1409	1456	1712.31	1742.26	1746.83	1813.88	1959.54	1955.8		56489 IPR001930 Peptidase M1, membrane alanine aminopeptidase FPrintScan PR00756 ALADIPTASE 5 315,367,449,484,503, 330,382,459,499,515, 2.5e-30,2.5e-30,2.5e-30,2.5e-30,2.5e-30 56489 IPR001930 Peptidase M1, membrane alanine aminopeptidase HMMPfam PF01433 Peptidase_M1 1 186, 579, 6.4e-129 56489 IPR006025 Peptidase M, neutral zinc metallopeptidases, zinc-binding site ScanRegExp PS00142 ZINC_PROTEASE…
NC64-00200	18606	229	340	310	260	148	135	179.542	267.314	274.185	249.265	205.828	181.341		18606 IPR004039 Rubredoxin-type Fe(Cys)4 protein BlastProDom PD001610 sp_Q9SLI4_ARATH_Q9SLI4; 1 17, 66, 3e-10 18606 IPR004039 Rubredoxin-type Fe(Cys)4 protein HMMPfam PF00301 Rubredoxin 1 12, 66, 6.4e-08 18606 IPR004039 Rubredoxin-type Fe(Cys)4 protein ProfileScan PS50903 RUBREDOXIN_LIKE 1 12, 69, 11.230 18606 IPR001052 Rubredoxin ScanRegExp PS00202 RUBREDOXIN 1 50, 60, 8e-5
NC64-00201	133118	124	118	129	156	159	184	97.2193	92.7737	114.097	149.559	221.126	247.161	2	133118 IPR011545 DEAD/DEAH box helicase, N-terminal HMMPfam PF00270 DEAD 1 504, 683, 1.7e-20 133118 IPR001650 Helicase, C-terminal HMMPfam PF00271 Helicase_C 1 1044, 1117, 6.8e-13 133118 IPR001410 DEAD/DEAH box helicase HMMSmart SM00487 DEXDc 1 489, 707, 4.2e-20 133118 IPR001650 Helicase, C-terminal HMMSmart SM00490 HELICc 1 1036, 1117, 1.5e-12 133118 IPR001410 DEAD/DEAH box helicase ProfileScan …
NC64-00202	133119	371	296	201	137	78	104	290.874	232.72	177.778	131.343	108.477	139.7	1	0
NC64-00203	18455	57	65	72	66	42	35	44.6895	51.1042	63.6818	63.2748	58.4106	47.0144		18455 IPR001602 Protein of unknown function UPF0047 BlastProDom PD005232 sp_Q8YY13_ANASP_Q8YY13; 1 26, 138, 4e-28 18455 IPR001602 Protein of unknown function UPF0047 HMMPfam PF01894 UPF0047 1 13, 149, 1.8e-37 18455 IPR001602 Protein of unknown function UPF0047 HMMPIR PIRSF004681 Uncharacterised conserved protein UCP004681 1 1, 151, 1.9e-48 18455 IPR001602 Protein of unknown function UPF0047 ScanR…
NC64-00204	49444	12	17	9	20	20	33	9.40832	13.3657	7.96022	19.1742	27.8146	44.3278		NC64-00204 K00472 E1.14.11.2; prolyl 4-hydroxylase [EC:1.14.11.2] Arginine and proline metabolism [PATH:ko00330] Amino Acid Metabolism
NC64-00205	133122	519	594	436	300	166	176	406.91	467.013	385.628	287.613	230.861	236.415		133122 IPR001202 WW/Rsp5/WWP HMMPfam PF00397 WW 2 241,728, 271,758, 0.042,3.7e-07 133122 IPR001202 WW/Rsp5/WWP HMMSmart SM00456 WW 2 240,727, 273,759, 1.7,0.0058 133122 IPR001202 WW/Rsp5/WWP ProfileScan PS50020 WW_DOMAIN_2 2 239,726, 273,759, 8.847,12.748 133122 IPR001202 WW/Rsp5/WWP ScanRegExp PS01159 WW_DOMAIN_1 1 732, 758, NA 133122 IPR001202 WW/Rsp5/WWP superfamily SSF51045 WW domain 2 231,71…
NC64-00206	133124	48	35	22	16	22	19	37.6333	27.5176	19.4583	15.3394	30.596	25.5221
NC64-00207	133125	155	190	183	219	160	181	121.524	149.381	161.858	209.957	222.517	243.131	2	0
NC64-00208	133126	274	278	227	170	79	96	214.823	218.569	200.774	162.981	109.868	128.954		0
NC64-00209	133128	108	138	100	70	48	45	84.6749	108.498	88.4469	67.1097	66.755	60.4471		0
NC64-00210	13330	52	39	16	15	16	23	40.7694	30.6625	14.1515	14.3806	22.2517	30.8952	1	NC64-00210 K04459 DUSP, MKP; dual specificity phosphatase [EC:3.1.3.16 3.1.3.48] MAPK signaling pathway [PATH:ko04010] Signal Transduction
NC64-00211	133130	24	37	31	38	28	35	18.8166	29.0901	27.4185	36.431	38.9404	47.0144
NC64-00212	29200	1267	1566	1568	1443	598	506	993.362	1231.22	1386.85	1383.42	831.656	679.694		29200 IPR006734 Protein of unknown function DUF597 HMMPfam PF04640 DUF597 1 7, 210, 1.2e-24
NC64-00213	133132	759	731	575	563	351	395	595.076	574.725	508.57	539.754	488.146	530.591		0
NC64-00214	133133	515	575	426	301	213	188	403.774	452.075	376.784	288.572	296.225	252.534		0
NC64-00215	133134	20492	22538	26422	24481	28043	30871	16066.3	17719.8	23369.4	23470.2	39000.2	41468	2	NC64-00215 K02900 RP-L27Ae, RPL27A; large subunit ribosomal protein L27Ae Ribosome [PATH:ko03010] Translation
NC64-00216	133135	270	268	276	214	115	132	211.687	210.706	244.113	205.164	159.934	177.311		133135 IPR008217 Protein of unknown function DUF125 HMMPfam PF01988 DUF125 1 88, 302, 8.4e-72
NC64-00217	56494	759	865	842	914	753	683	595.076	680.078	744.723	876.261	1047.22	917.452		0
NC64-00218	133137	1083	1178	1323	1378	1157	990	849.101	926.165	1170.15	1321.1	1609.07	1329.84		0
NC64-00219	133138	0	2	4	5	15	21	0.5	1.57244	3.53788	4.79355	20.8609	28.2086
NC64-00220	59531	370	309	301	182	85	100	290.09	242.941	266.225	174.485	118.212	134.327	1	NC64-00220 K08505 SFT1; protein transport protein SFT1 SNARE interactions in vesicular transport [PATH:ko04130] Folding, Sorting and Degradation
NC64-00221	33512	835	734	597	526	319	314	654.662	577.084	528.028	504.281	443.642	421.786		MYB TF; NC64-00221 K12860 CDC5L, CDC5, CEF1; pre-mRNA-splicing factor CDC5/CEF1 Spliceosome [PATH:ko03040] Transcription
NC64-00222	133142	3536	3631	3028	2217	849	811	2772.32	2854.76	2678.17	2125.46	1180.73	1089.39	1	133142 IPR009719 Protein of unknown function DUF1296 HMMPfam PF06972 DUF1296 1 17, 73, 2.8e-14 133142 IPR009060 UBA-like superfamily SSF46934 UBA-like 1 19, 70, 0.017
NC64-00223	133143	1262	1249	1107	781	319	310	989.442	981.986	979.107	748.752	443.642	416.413	1	0
NC64-00224	133144	104	126	133	111	71	101	81.5388	99.0634	117.634	106.417	98.7417	135.67		0
NC64-00225	56496	184	175	111	110	64	95	144.261	137.588	98.1761	105.458	89.0066	127.61		56496 IPR006145 Pseudouridine synthase HMMPfam PF00849 PseudoU_synth_2 1 173, 388, 5.5e-06
NC64-00226	49457	60	43	47	38	31	39	47.0416	33.8074	41.57	36.431	43.1126	52.3874		49457 IPR008506 Protein of unknown function DUF788 HMMPfam PF05620 DUF788 1 1, 165, 6.3e-39
NC64-00227	49458	62	72	67	78	53	76	48.6097	56.6077	59.2594	74.7794	73.7086	102.088	2	0
NC64-00228	133152	2028	1866	1749	1689	1304	1251	1590.01	1467.08	1546.94	1619.26	1813.51	1680.43		133152 IPR000648 Oxysterol-binding protein HMMPfam PF01237 Oxysterol_BP 1 26, 368, 2.1e-08
NC64-00229	133153	45	38	21	20	7	15	35.2812	29.8763	18.5738	19.1742	9.7351	20.149		bZIP TF;
NC64-00230	133154	566	615	456	403	277	268	443.759	483.524	403.318	386.36	385.232	359.996		133154 IPR001251 Cellular retinaldehyde-binding)/triple function, C-terminal HMMPfam PF00650 CRAL_TRIO 1 554, 712, 0.00057 133154 IPR001251 Cellular retinaldehyde-binding)/triple function, C-terminal ProfileScan PS50191 CRAL_TRIO 1 545, 730, 13.107 133154 IPR001251 Cellular retinaldehyde-binding)/triple function, C-terminal superfamily SSF52087 C-terminal domain of phosphatidylinositol transfer p…
NC64-00231	12877	671	545	364	235	149	140	526.082	428.489	321.947	225.297	207.219	188.058	1	12877 IPR000238 Ribosome-binding factor A BlastProDom PD007327 sp_Q8H0V9_ARATH_Q8H0V9; 1 2, 123, 3e-31 12877 IPR000238 Ribosome-binding factor A HMMPfam PF02033 RBFA 1 6, 123, 3.7e-33 12877 IPR000238 Ribosome-binding factor A HMMTigr TIGR00082 rbfA 1 2, 128, 2.3e-23 12877 IPR000238 Ribosome-binding factor A ScanRegExp PS01319 RBFA 1 89, 110, 8e-5
NC64-00232	15526	634	559	595	566	271	171	497.073	439.496	526.259	542.63	376.887	229.699	1	15526 IPR000119 Histone-like bacterial DNA-binding protein BlastProDom PD000945 sp_Q87R78_VIBPA_Q87R78; 1 8, 82, 2e-16 15526 IPR000119 Histone-like bacterial DNA-binding protein FPrintScan PR01727 DNABINDINGHU 3 40,58,74, 55,71,82, 7.6e-13,7.6e-13,7.6e-13 15526 IPR000119 Histone-like bacterial DNA-binding protein HMMPfam PF00216 Bac_DNA_binding 1 1, 82, 2.9e-25 15526 IPR000119 Histone-like bacter…
NC64-00233	133157	9	22	8	19	16	26	7.05624	17.2968	7.07575	18.2155	22.2517	34.925
NC64-00234	133158	3	9	3	14	14	21	2.35208	7.07596	2.65341	13.4219	19.4702	28.2086
NC64-00235	133159	73	122	96	68	56	72	57.234	95.9186	84.909	65.1923	77.8808	96.7153		133159 IPR001646 Pentapeptide repeat HMMPfam PF00805 Pentapeptide 2 56,96, 95,135, 0.00017,2.2e-05 133159 IPR009009 Barwin-related endoglucanase superfamily SSF50685 Barwin-like endoglucanases 1 250, 300, 0.00026
NC64-00236	29209	3025	3167	3046	2837	1212	1050	2371.68	2489.95	2694.09	2719.86	1685.56	1410.43		NC64-00236 K01897 ACSL, fadD; long-chain acyl-CoA synthetase [EC:6.2.1.3] Fatty acid metabolism [PATH:ko00071] Lipid Metabolism
NC64-00237	133163	3	6	2	4	8	9	2.35208	4.71731	1.76894	3.83484	11.1258	12.0894
NC64-00238	13941	1	2	2	3	9	2	0.784027	1.57244	1.76894	2.87613	12.5166	2.68654		NC64-00238 K00799 E2.5.1.18, gst; glutathione S-transferase [EC:2.5.1.18] Glutathione metabolism [PATH:ko00480] Metabolism of Other Amino Acids
NC64-00239	49465	0	4	6	6	19	11	0.5	3.14487	5.30681	5.75226	26.4238	14.7759
NC64-00240	18410	287	433	455	423	372	431	225.016	340.432	402.433	405.534	517.351	578.948	2	NC64-00240 K12343 SRD5A1; 3-oxo-5-alpha-steroid 4-dehydrogenase 1 [EC:1.3.99.5] Steroid hormone biosynthesis [PATH:ko00140] Lipid Metabolism
NC64-00241	48072	21713	23091	26055	26150	28621	34315	17023.6	18154.6	23044.8	25070.3	39804	46094.2	2	NC64-00241 K02977 RP-S27Ae, RPS27A; small subunit ribosomal protein S27Ae Ribosome [PATH:ko03010] Translation
NC64-00242	56500	1327	1400	1174	889	550	553	1040.4	1100.7	1038.37	852.293	764.901	742.827		NC64-00242 K12875 ACIN1, ACINUS; apoptotic chromatin condensation inducer in the nucleus Spliceosome [PATH:ko03040] Transcription
NC64-00243	133169	4	2	4	2	2	4	3.13611	1.57244	3.53788	1.91742	2.78146	5.37307
NC64-00244	56501	259	312	260	270	144	115	203.063	245.3	229.962	258.852	200.265	154.476		MYB_related TF; 56501 IPR001005 Myb, DNA-binding HMMPfam PF00249 Myb_DNA-binding 1 40, 87, 3.6e-12 56501 IPR001005 Myb, DNA-binding HMMSmart SM00717 SANT 1 39, 89, 4.9e-11 56501 IPR006447 Myb-like DNA-binding region, SHAQKYF class HMMTigr TIGR01557 myb_SHAQKYF 1 38, 90, 1.1e-18 56501 IPR001005 Myb, DNA-binding ProfileScan PS50090 MYB_3 1 35, 87, 12.280 56501 IPR009057 Homeodomain-like superfamily…
NC64-00245	59533	760	639	522	544	423	380	595.86	502.393	461.693	521.538	588.278	510.442		NC64-00245 K11353 NDUFA13; NADH dehydrogenase (ubiquinone) 1 alpha subcomplex 13 [EC:1.6.5.3 1.6.99.3] Oxidative phosphorylation [PATH:ko00190] Energy Metabolism
NC64-00246	133173	412	392	233	211	142	142	323.019	308.197	206.081	202.288	197.483	190.744		133173 IPR006942 TH1 protein HMMPfam PF04858 TH1 1 184, 847, 1.3e-08
NC64-00247	49470	265	218	174	163	120	145	207.767	171.395	153.898	156.27	166.887	194.774		49470 IPR000330 SNF2-related HMMPfam PF00176 SNF2_N 1 204, 541, 3e-56 49470 IPR001650 Helicase, C-terminal HMMPfam PF00271 Helicase_C 1 694, 773, 4.5e-18 49470 IPR001410 DEAD/DEAH box helicase HMMSmart SM00487 DEXDc 1 197, 395, 3.3e-26 49470 IPR001650 Helicase, C-terminal HMMSmart SM00490 HELICc 1 689, 773, 4.7e-17
NC64-00248	133175	51	82	67	57	57	87	39.9854	64.4699	59.2594	54.6465	79.2715	116.864	2	NC64-00248 K01638 E2.3.3.9, aceB, glcB; malate synthase [EC:2.3.3.9] Glyoxylate and dicarboxylate metabolism [PATH:ko00630] Carbohydrate Metabolism
NC64-00249	133176	118	127	104	120	66	85	92.5152	99.8497	91.9848	115.045	91.7881	114.178		133176 IPR001943 UvrB/UvrC protein HMMPfam PF02151 UVR 1 227, 262, 0.00032 133176 IPR003729 Protein of unknown function DUF151 HMMPfam PF02577 DUF151 1 59, 200, 1.7e-20 133176 IPR001943 UvrB/UvrC protein ProfileScan PS50151 UVR 1 262, 297, 8.748 133176 IPR009055 UvrB, C-terminal UvrC-binding superfamily SSF46600 C-terminal UvrC-binding domain of UvrB 1 268, 302, 0.0036
NC64-00250	133177	26	28	31	30	32	29	20.3847	22.0141	27.4185	28.7613	44.5033	38.9548
NC64-00251	133178	156	165	160	170	162	239	122.308	129.726	141.515	162.981	225.298	321.041	2	133178 IPR002921 Lipase, class 3 HMMPfam PF01764 Lipase_3 1 480, 642, 4.3e-29 133178 IPR008262 Lipase, active site ScanRegExp PS00120 LIPASE_SER 1 570, 579, NA 133178 IPR006058 2Fe-2S ferredoxin, iron-sulfur binding site ScanRegExp PS00197 2FE2S_FERREDOXIN 1 771, 779, NA
NC64-00252	33524	791	795	704	552	301	315	620.165	625.043	622.666	529.208	418.609	423.129		33524 IPR003663 Sugar transporter FPrintScan PR00171 SUGRTRNSPORT 4 35,133,401,424, 45,152,422,436, 3.5e-13,3.5e-13,3.5e-13,3.5e-13 33524 IPR005828 General substrate transporter HMMPfam PF00083 Sugar_tr 1 27, 499, 5.4e-83 33524 IPR003663 Sugar transporter HMMTigr TIGR00879 SP 1 1, 495, 4.3e-45 33524 IPR007114 Major facilitator superfamily ProfileScan PS50850 MFS 1 27, 488, 30.285 33524 IPR002198 …
NC64-00253	33527	14	10	5	19	11	12	10.9764	7.86218	4.42234	18.2155	15.298	16.1192
NC64-00254	133181	23	24	10	14	9	11	18.0326	18.8692	8.84469	13.4219	12.5166	14.7759
NC64-00255	48400	232	209	206	196	133	79	181.894	164.32	182.201	187.907	184.967	106.118		NC64-00255 K00830 AGXT; alanine-glyoxylate transaminase / serine-glyoxylate transaminase / serine-pyruvate transaminase [EC:2.6.1.44 2.6.1.45 2.6.1.51] Alanine, aspartate and glutamate metabolism [PATH:ko00250] Amino Acid Metabolism
NC64-00256	55933	1613	1411	1364	1103	474	476	1264.64	1109.35	1206.42	1057.46	659.205	639.396		NC64-00256 K03037 PSMD6, RPN7; 26S proteasome regulatory subunit N7 Proteasome [PATH:ko03050] Folding, Sorting and Degradation
NC64-00257	133184	333	322	247	230	161	173	261.081	253.162	218.464	220.503	223.907	232.385		133184 IPR002048 Calcium-binding EF-hand HMMPfam PF00036 efhand 1 603, 631, 7.3e-05 133184 IPR000253 Forkhead-associated HMMPfam PF00498 FHA 1 986, 1062, 4.1e-10 133184 IPR001440 TPR repeat HMMPfam PF00515 TPR 5 1291,1325,1359,1427,1461, 1324,1358,1392,1460,1494, 1.1,0.37,0.1,1,0.025 133184 IPR007685 RelA/SpoT HMMPfam PF04607 RelA_SpoT 1 406, 552, 3.5e-29 133184 IPR001440 TPR repeat HMMSmart SM00…
NC64-00258	133185	15	20	11	17	23	27	11.7604	15.7244	9.72916	16.2981	31.9868	36.2682
NC64-00259	133188	0	0	2	4	6	8	0.5	0.5	1.76894	3.83484	8.34437	10.7461
NC64-00260	15412	27	22	18	21	22	26	21.1687	17.2968	15.9204	20.1329	30.596	34.925
NC64-00261	133191	347	408	461	376	236	164	272.057	320.777	407.74	360.475	328.212	220.296		133191 IPR001487 Bromodomain superfamily SSF47370 Bromodomain 1 25, 101, 3.4e-07
NC64-00262	56509	678	514	428	406	287	358	531.57	404.116	378.553	389.236	399.139	480.89		56509 IPR000330 SNF2-related HMMPfam PF00176 SNF2_N 1 431, 732, 1.1e-107 56509 IPR001650 Helicase, C-terminal HMMPfam PF00271 Helicase_C 1 793, 872, 2.3e-21 56509 IPR001410 DEAD/DEAH box helicase HMMSmart SM00487 DEXDc 1 424, 613, 1.8e-40 56509 IPR001650 Helicase, C-terminal HMMSmart SM00490 HELICc 1 788, 872, 4.8e-18
NC64-00263	14045	30	33	22	35	21	39	23.5208	25.9452	19.4583	33.5548	29.2053	52.3874		NC64-00263 K10801 MBD4; methyl-CpG-binding domain protein 4 [EC:3.2.2.-] Base excision repair [PATH:ko03410] Replication and Repair
NC64-00264	18254	12	20	12	9	12	12	9.40832	15.7244	10.6136	8.62839	16.6887	16.1192
NC64-00265	133196	8	7	2	3	9	5	6.27222	5.50352	1.76894	2.87613	12.5166	6.71634		NC64-00265 K07765 MBTPS2; S2P endopeptidase [EC:3.4.24.85] Protein processing in endoplasmic reticulum [PATH:ko04141] Folding, Sorting and Degradation
NC64-00266	133197	120	173	144	165	183	252	94.0832	136.016	127.364	158.187	254.503	338.504	2	133197 IPR010989 t-snare superfamily SSF47661 t-snare proteins 1 47, 161, 0.0082
NC64-00267	133199	130	129	77	84	72	70	101.923	101.422	68.1041	80.5316	100.132	94.0288		133199 IPR001611 Leucine-rich repeat HMMPfam PF00560 LRR 4 441,509,553,657, 477,532,588,682, 5.1,0.75,24,30 133199 IPR001810 Cyclin-like F-box HMMPfam PF00646 F-box 1 172, 217, 0.00076 133199 IPR006553 Leucine-rich repeat, cysteine-containing subtype HMMSmart SM00367 LRR_CC 2 298,551, 323,576, 0.012,3.4e+02
NC64-00268	133200	400	436	198	146	88	100	313.611	342.791	175.125	139.972	122.384	134.327	1	133200 IPR001356 Homeobox ProfileScan PS50071 HOMEOBOX_2 1 128, 188, 8.908 133200 IPR009057 Homeodomain-like superfamily SSF46689 Homeodomain-like 2 18,117, 69,188, 0.002,2.1e-07
NC64-00269	133201	96	71	43	72	43	39	75.2666	55.8215	38.0322	69.0271	59.8013	52.3874		0
NC64-00270	133202	1	5	4	9	12	12	0.784027	3.93109	3.53788	8.62839	16.6887	16.1192
NC64-00271	9420	30	32	10	13	9	14	23.5208	25.159	8.84469	12.4632	12.5166	18.8058
NC64-00272	133204	27	22	23	11	10	20	21.1687	17.2968	20.3428	10.5458	13.9073	26.8654
NC64-00273	133205	174	148	149	120	98	93	136.421	116.36	131.786	115.045	136.291	124.924		0
NC64-00274	133208	503	515	427	262	122	129	394.366	404.902	377.668	251.182	169.669	173.282	1	133208 IPR003149 Iron hydrogenase, small subunit HMMPfam PF02256 Fe_hyd_SSU 1 20, 75, 2e-05 133208 IPR008953 Fe-only hydrogenase, small subunit superfamily SSF48674 Fe-only hydrogenase smaller subunit 1 34, 75, 9.2e-13
NC64-00275	56513	30	24	22	36	32	33	23.5208	18.8692	19.4583	34.5135	44.5033	44.3278		NC64-00275 K08269 ULK, ATG1; unc51-like kinase [EC:2.7.11.1] mTOR signaling pathway [PATH:ko04150] Signal Transduction
NC64-00276	11046	7	11	8	6	14	20	5.48819	8.6484	7.07575	5.75226	19.4702	26.8654
NC64-00277	133211	361	340	310	308	152	105	283.034	267.314	274.185	295.283	211.391	141.043	1	133211 IPR000979 Protein of unknown function UPF0025 HMMTigr TIGR00040 yfcE 1 2, 134, 1.7e-11
NC64-00278	59535	309	312	267	234	126	128	242.264	245.3	236.153	224.338	175.232	171.938		59535 IPR002816 TraB determinant HMMPfam PF01963 TraB 1 32, 260, 3.3e-40
NC64-00279	133216	11	12	23	22	30	47	8.6243	9.43461	20.3428	21.0916	41.7219	63.1336		NC64-00279 K01365 CTSL; cathepsin L [EC:3.4.22.15] Lysosome [PATH:ko04142] Transport and Catabolism
NC64-00280	133217	285	252	168	140	91	86	223.448	198.127	148.591	134.219	126.556	115.521		133217 IPR002867 Zn-finger, cysteine-rich C6HC HMMPfam PF01485 IBR 2 176,269, 261,334, 0.00029,0.0035 133217 IPR001841 Zn-finger, RING HMMSmart SM00184 RING 2 152,202, 199,291, 0.54,0.5 133217 IPR002867 Zn-finger, cysteine-rich C6HC HMMSmart SM00647 IBR 2 176,269, 261,334, 0.033,9.5e-05 133217 IPR001841 Zn-finger, RING ProfileScan PS50089 ZF_RING_2 1 152, 196, 8.698
NC64-00281	133218	363	305	310	328	338	411	284.602	239.796	274.185	314.457	470.066	552.083		133218 IPR001440 TPR repeat HMMPfam PF00515 TPR 6 147,181,215,372,588,725, 180,214,248,405,621,758, 0.34,0.047,0.051,0.071,0.82,1 133218 IPR001440 TPR repeat HMMSmart SM00028 TPR 6 147,181,215,372,588,725, 180,214,248,405,621,758, 17,0.75,7.8,3.1,76,1.6e+02 133218 IPR001440 TPR repeat ProfileScan PS50005 TPR_REPEAT 3 147,215,725, 180,248,758, 8.614,7.700,7.021 133218 IPR001440 TPR repeat ProfileS…
NC64-00282	133219	91	97	128	129	153	202	71.3464	76.2631	113.212	123.674	212.781	271.34	2	133219 IPR000073 Alpha/beta hydrolase fold HMMPfam PF00561 Abhydrolase_1 1 70, 307, 8.3e-13 133219 IPR000379 Esterase/lipase/thioesterase ProfileScan PS50187 ESTERASE 1 43, 131, 11.896
NC64-00283	133220	0	2	1	1	3	4	0.5	1.57244	0.884469	0.95871	4.17219	5.37307
NC64-00284	133221	0	0	2	0	5	6	0.5	0.5	1.76894	0.5	6.95364	8.05961		C3H TF;
NC64-00285	133222	58	83	69	84	95	123	45.4736	65.2561	61.0284	80.5316	132.119	165.222	2	133222 IPR006210 Type I EGF HMMSmart SM00181 EGF 4 58,126,170,204, 90,168,203,238, 55,1.9e+02,18,46 133222 IPR006212 Furin-like repeat HMMSmart SM00261 FU 2 53,199, 98,247, 0.0066,0.00024 133222 IPR009030 Growth factor, receptor superfamily SSF57184 Growth factor receptor domain 2 6,102, 100,248, 6.1e-08,5.7e-10
NC64-00286	14465	0	0	6	4	5	7	0.5	0.5	5.30681	3.83484	6.95364	9.40288
NC64-00287	133224	372	316	326	249	127	131	291.658	248.445	288.337	238.719	176.623	175.968		0
NC64-00288	133227	2463	2331	1963	1820	1083	980	1931.06	1832.67	1736.21	1744.85	1506.16	1316.4		133227 IPR002659 Glycosyl transferase, family 31 HMMPfam PF01762 Galactosyl_T 1 244, 446, 2.7e-31
NC64-00289	18624	1945	1945	1923	1502	701	742	1524.93	1529.19	1700.83	1439.98	974.901	996.705		18624 IPR002579 Protein of unknown function DUF25 BlastProDom PD004057 sp_MSRB_METTH_O26807; 1 51, 162, 2e-23 18624 IPR002579 Protein of unknown function DUF25 HMMPfam PF01641 SelR 1 37, 160, 4.5e-33 18624 IPR002579 Protein of unknown function DUF25 HMMTigr TIGR00357 TIGR00357 1 33, 169, 2.9e-40 18624 IPR011057 Mss4-like superfamily SSF51316 Mss4-like 1 32, 161, 2.8e-35
NC64-00290	33543	5347	4901	5020	4826	2950	2090	4192.19	3853.25	4440.03	4626.73	4102.65	2807.43		NC64-00290 K00787 FDPS; farnesyl diphosphate synthase [EC:2.5.1.1 2.5.1.10] Terpenoid backbone biosynthesis [PATH:ko00900] Metabolism of Terpenoids and Polyketides
NC64-00291	133230	50	52	62	87	92	113	39.2013	40.8833	54.8371	83.4077	127.947	151.789	2	133230 IPR006209 EGF-like HMMPfam PF00008 EGF 1 200, 226, 0.0013 133230 IPR004263 Exostosin-like HMMPfam PF03016 Exostosin 1 246, 533, 1.2e-14 133230 IPR006209 EGF-like ScanRegExp PS00022 EGF_1 2 182,215, 193,226, 8e-5,NA 133230 IPR006209 EGF-like ScanRegExp PS01186 EGF_2 2 182,215, 193,226, 8e-5,NA
NC64-00292	133231	1	1	9	7	15	33	0.784027	0.786218	7.96022	6.71097	20.8609	44.3278
NC64-00293	33545	380	323	262	188	96	137	297.93	253.948	231.731	180.237	133.51	184.028	1	NC64-00293 K14399 CLP1, HERB; polyribonucleotide 5'-hydroxyl-kinase [EC:2.7.1.78] mRNA surveillance pathway [PATH:ko03015] Translation
NC64-00294	133234	0	1	5	5	17	41	0.5	0.786218	4.42234	4.79355	23.6424	55.074
NC64-00295	133235	4862	4779	4631	4532	2427	1749	3811.94	3757.34	4095.98	4344.87	3375.3	2349.38		bZIP TF; 133235 IPR004827 Basic-leucine zipper (bZIP) transcription factor HMMSmart SM00338 BRLZ 1 198, 269, 0.0035 133235 IPR004827 Basic-leucine zipper (bZIP) transcription factor ProfileScan PS50217 BZIP 1 198, 246, 9.507 133235 IPR008917 Eukaryotic transcription factor, DNA-binding superfamily SSF47454 A DNA-binding domain in eukaryotic transcription factors 1 153, 226, 4.9e-05
NC64-00296	133236	394	429	245	230	193	202	308.907	337.287	216.695	220.503	268.411	271.34		133236 IPR007174 Las1-like HMMPfam PF04031 Las1 1 2, 174, 1.3e-27
NC64-00297	56519	10302	10809	11001	9815	3977	2889	8077.05	8498.23	9730.04	9409.74	5530.93	3880.7	1	NC64-00297 K00975 glgC; glucose-1-phosphate adenylyltransferase [EC:2.7.7.27] Amino sugar and nucleotide sugar metabolism [PATH:ko00520] Carbohydrate Metabolism
NC64-00298	133240	52	34	46	65	59	97	40.7694	26.7314	40.6856	62.3161	82.053	130.297	2	133240 IPR011041 Soluble quinoprotein glucose dehydrogenase superfamily SSF50952 Soluble quinoprotein glucose dehydrogenase 1 22, 354, 2.8e-34
NC64-00299	133241	59	58	80	132	119	127	46.2576	45.6006	70.7575	126.55	165.497	170.595	2	NC64-00299 K01368 CTSS; cathepsin S [EC:3.4.22.27] Lysosome [PATH:ko04142] Transport and Catabolism
NC64-00300	133242	508	568	473	500	401	416	398.286	446.572	418.354	479.355	557.682	558.799		133242 IPR011050 Pectin lyase-like superfamily SSF51126 Pectin lyase-like 1 21, 420, 1.8e-11
NC64-00301	33552	1208	1435	1317	1533	1317	1515	947.105	1128.22	1164.85	1469.7	1831.59	2035.05	2	NC64-00301 K00454 LOX2S; lipoxygenase [EC:1.13.11.12] Jasmonic acid biosynthesis (45) MODULE:M00113
NC64-00302	133245	93	90	83	80	64	67	72.9145	70.7596	73.4109	76.6968	89.0066	89.999		133245 IPR003866 Isoflavone reductase HMMPfam PF02716 Isoflavone_redu 1 4, 274, 0.0002
NC64-00303	133246	369	365	245	196	97	129	289.306	286.97	216.695	187.907	134.901	173.282	1	133246 IPR003866 Isoflavone reductase HMMPfam PF02716 Isoflavone_redu 1 4, 302, 1.1e-06
NC64-00304	49501	32	44	23	26	49	52	25.0889	34.5936	20.3428	24.9265	68.1457	69.8499	2	49501 IPR008313 Uncharacterised conserved protein UCP028846 HMMPfam PF06824 DUF1237 1 46, 416, 5.4e-40 49501 IPR008928 Glycoside transferase, six-hairpin superfamily SSF48208 Six-hairpin glycosyltransferases 1 24, 438, 0.00063
NC64-00305	49502	147	157	93	70	30	35	115.252	123.436	82.2556	67.1097	41.7219	47.0144	1	0
NC64-00306	11319	183	142	111	71	40	37	143.477	111.643	98.1761	68.0684	55.6291	49.7009	1	11319 IPR001251 Cellular retinaldehyde-binding)/triple function, C-terminal HMMPfam PF00650 CRAL_TRIO 1 61, 187, 0.002 11319 IPR001251 Cellular retinaldehyde-binding)/triple function, C-terminal HMMSmart SM00516 SEC14 1 56, 191, 6.8e-09 11319 IPR001251 Cellular retinaldehyde-binding)/triple function, C-terminal ProfileScan PS50191 CRAL_TRIO 1 50, 191, 14.338 11319 IPR011074 Phosphatidylinositol t…
NC64-00307	49503	67	91	84	86	84	87	52.5298	71.5458	74.2954	82.449	116.821	116.864	2	0
NC64-00308	133253	2	4	9	7	13	13	1.56805	3.14487	7.96022	6.71097	18.0795	17.4625
NC64-00309	133254	184	212	202	232	245	266	144.261	166.678	178.663	222.421	340.728	357.309	2	133254 IPR011050 Pectin lyase-like superfamily SSF51126 Pectin lyase-like 1 1, 174, 2.2e-15
NC64-00310	133255	12	23	37	42	73	137	9.40832	18.083	32.7254	40.2658	101.523	184.028	3	NC64-00310 K01368 CTSS; cathepsin S [EC:3.4.22.27] Lysosome [PATH:ko04142] Transport and Catabolism
NC64-00311	133256	251	228	222	161	68	70	196.791	179.258	196.352	154.352	94.5695	94.0288	1	0
NC64-00312	133257	527	441	312	266	157	149	413.182	346.722	275.954	255.017	218.344	200.147	1	133257 IPR009548 Protein of unknown function DUF1168 HMMPfam PF06658 DUF1168 1 30, 172, 1.8e-27
NC64-00313	49508	0	0	4	5	2	11	0.5	0.5	3.53788	4.79355	2.78146	14.7759
NC64-00314	133259	1	8	5	5	3	3	0.784027	6.28974	4.42234	4.79355	4.17219	4.0298
NC64-00315	133260	95	97	71	68	56	56	74.4826	76.2631	62.7973	65.1923	77.8808	75.223		133260 IPR002528 Multi antimicrobial extrusion protein MatE HMMPfam PF01554 MatE 2 1,206, 136,369, 2.7e-17,5e-40 133260 IPR002528 Multi antimicrobial extrusion protein MatE HMMTigr TIGR00797 matE 1 1, 382, 1.4e-52
NC64-00316	133261	356	314	184	167	108	116	279.114	246.872	162.742	160.105	150.199	155.819		133261 IPR000757 Glycoside hydrolase, family 16 HMMPfam PF00722 Glyco_hydro_16 1 145, 378, 6.1e-09 133261 IPR008985 Concanavalin A-like lectin/glucanase superfamily SSF49899 Concanavalin A-like lectins/glucanases 1 123, 382, 1.4e-50
NC64-00317	133263	287	244	182	138	87	99	225.016	191.837	160.973	132.302	120.993	132.984		133263 IPR000504 RNA-binding region RNP-1 (RNA recognition motif) HMMPfam PF00076 RRM_1 1 619, 689, 3.1e-11 133263 IPR000504 RNA-binding region RNP-1 (RNA recognition motif) HMMSmart SM00360 RRM 1 618, 690, 3.4e-08 133263 IPR000504 RNA-binding region RNP-1 (RNA recognition motif) ProfileScan PS50102 RRM 1 617, 694, 11.963
NC64-00318	133264	53	69	55	54	29	30	41.5534	54.249	48.6458	51.7703	40.3311	40.298		0
NC64-00319	133265	890	1039	1207	1196	1533	1526	697.784	816.88	1067.55	1146.62	2131.99	2049.83	2	133265 IPR002350 Proteinase inhibitor I1, Kazal HMMPfam PF00050 Kazal_1 1 239, 289, 0.0047 133265 IPR011497 Protease inhibitor, Kazal-type HMMPfam PF07648 Kazal_2 3 190,247,319, 227,295,366, 3.3e-08,6.1e-05,3.4e-06 133265 IPR002350 Proteinase inhibitor I1, Kazal HMMSmart SM00280 KAZAL 3 176,238,319, 225,282,358, 0.56,0.0087,0.05 133265 IPR002350 Proteinase inhibitor I1, Kazal ScanRegExp PS00282 K…
NC64-00320	33556	2318	2221	1937	1877	1155	1322	1817.37	1746.19	1713.22	1799.5	1606.29	1775.8		33556 IPR011545 DEAD/DEAH box helicase, N-terminal HMMPfam PF00270 DEAD 1 25, 421, 8.4e-55 33556 IPR001650 Helicase, C-terminal HMMPfam PF00271 Helicase_C 1 533, 608, 7.1e-23 33556 IPR003877 SPla/RYanodine receptor SPRY HMMPfam PF00622 SPRY 1 138, 254, 3.4e-28 33556 IPR003877 SPla/RYanodine receptor SPRY HMMSmart SM00449 SPRY 1 138, 254, 3.9e-28 33556 IPR001410 DEAD/DEAH box helicase HMMSmart SM0…
NC64-00321	133267	273	287	206	195	102	94	214.039	225.645	182.201	186.948	141.854	126.267		133267 IPR001680 G-protein beta WD-40 repeat HMMPfam PF00400 WD40 3 197,239,281, 234,276,365, 0.047,0.11,0.00012 133267 IPR001680 G-protein beta WD-40 repeat HMMSmart SM00320 WD40 4 193,237,279,454, 234,276,365,491, 0.034,0.26,0.0015,1.5e+02 133267 IPR001680 G-protein beta WD-40 repeat ProfileScan PS50294 WD_REPEATS_REGION 1 202, 300, 10.100 133267 IPR001680 G-protein beta WD-40 repeat ScanRegExp…
NC64-00322	133268	87	80	79	32	23	28	68.2103	62.8974	69.8731	30.6787	31.9868	37.6115	1	133268 IPR005351 Protein of unknown function UPF0139 HMMPfam PF03669 UPF0139 1 5, 104, 2.3e-12
NC64-00323	133269	59	58	34	23	20	23	46.2576	45.6006	30.0719	22.0503	27.8146	30.8952	1	0
NC64-00324	49515	191	179	137	139	87	102	149.749	140.733	121.172	133.261	120.993	137.013		49515 IPR000209 Peptidase S8 and S53, subtilisin, kexin, sedolisin FPrintScan PR00723 SUBTILISIN 3 184,220,393, 203,233,409, 3e-17,3e-17,3e-17 49515 IPR000209 Peptidase S8 and S53, subtilisin, kexin, sedolisin HMMPfam PF00082 Peptidase_S8 1 170, 443, 8.4e-34 49515 IPR000209 Peptidase S8 and S53, subtilisin, kexin, sedolisin ScanRegExp PS00136 SUBTILASE_ASP 1 189, 200, NA 49515 IPR000209 Peptidase…
NC64-00325	133271	200	213	185	189	137	115	156.805	167.464	163.627	181.196	190.53	154.476		133271 IPR006342 Methyltransferase FkbM HMMTigr TIGR01444 fkbM_fam 1 214, 360, 1.1e-15
NC64-00326	133272	79	72	42	29	30	31	61.9381	56.6077	37.1477	27.8026	41.7219	41.6413	1	NC64-00326 K12351 SMPD2; sphingomyelin phosphodiesterase 2 [EC:3.1.4.12] Sphingolipid metabolism [PATH:ko00600] Lipid Metabolism
NC64-00327	133273	27	30	28	42	34	57	21.1687	23.5865	24.7651	40.2658	47.2848	76.5663	2	133273 IPR006342 Methyltransferase FkbM HMMTigr TIGR01444 fkbM_fam 1 267, 413, 1.7e-16 133273 IPR011052 Plant inhibitor of proteinase and amylase superfamily SSF57027 Plant inhibitors of proteinases and amylases 1 580, 613, 0.0065
NC64-00328	133274	44	32	27	28	28	37	34.4972	25.159	23.8807	26.8439	38.9404	49.7009
NC64-00329	133275	39	31	25	27	25	36	30.577	24.3728	22.1117	25.8852	34.7682	48.3576
NC64-00330	56526	709	819	577	459	292	302	555.875	643.912	510.339	440.048	406.093	405.667		0
NC64-00331	133277	185	196	163	167	120	121	145.045	154.099	144.168	160.105	166.887	162.535		0
NC64-00332	133278	612	678	623	557	401	428	479.824	533.056	551.024	534.001	557.682	574.919		0
NC64-00333	133279	1496	1905	1772	1899	1473	1208	1172.9	1497.74	1567.28	1820.59	2048.54	1622.67		0
NC64-00334	133280	288	253	135	110	85	87	225.8	198.913	119.403	105.458	118.212	116.864	1	0
NC64-00335	133281	172	165	141	147	95	77	134.853	129.726	124.71	140.93	132.119	103.432		133281 IPR001806 Ras GTPase FPrintScan PR00449 RASTRNSFRMNG 5 14,36,54,118,153, 35,52,76,131,175, 1.1e-36,1.1e-36,1.1e-36,1.1e-36,1.1e-36 133281 IPR001806 Ras GTPase HMMPfam PF00071 Ras 1 15, 177, 7e-82 133281 IPR003577 Ras small GTPase, Ras type HMMSmart SM00173 RAS 1 11, 178, 2.3e-28 133281 IPR003578 Ras small GTPase, Rho type HMMSmart SM00174 RHO 1 16, 178, 6.7e-13 133281 IPR003579 Ras small G…
NC64-00336	133282	4	3	18	15	27	50	3.13611	2.35865	15.9204	14.3806	37.5497	67.1634	3	133282 IPR001660 Sterile alpha motif SAM HMMPfam PF00536 SAM_1 1 245, 309, 1.8e-12 133282 IPR011510 Sterile alpha motif homology 2 HMMPfam PF07647 SAM_2 1 244, 311, 2.5e-13 133282 IPR001660 Sterile alpha motif SAM HMMSmart SM00454 SAM 1 244, 311, 5.3e-11 133282 IPR001660 Sterile alpha motif SAM ProfileScan PS50105 SAM_DOMAIN 1 247, 311, 17.847 133282 IPR010993 Sterile alpha motif homology superfa…
NC64-00337	133284	132	96	47	43	35	43	103.492	75.4769	41.57	41.2245	48.6755	57.7605	1	0
NC64-00338	133286	0	0	0	3	2	1	0.5	0.5	0.5	2.87613	2.78146	1.34327
NC64-00339	15257	1	0	3	1	4	3	0.784027	0.5	2.65341	0.95871	5.56291	4.0298		NC64-00339 K03544 clpX, CLPX; ATP-dependent Clp protease ATP-binding subunit ClpX Cell cycle - Caulobacter [PATH:ko04112] Cell Growth and Death
NC64-00340	133288	0	4	2	4	1	5	0.5	3.14487	1.76894	3.83484	1.39073	6.71634
NC64-00341	56528	160	222	224	230	173	196	125.444	174.54	198.121	220.503	240.596	263.281	2	0
NC64-00342	133291	213	269	266	244	123	125	166.998	211.493	235.269	233.925	171.06	167.908		0
NC64-00343	133292	19617	22189	21250	22803	19891	18792	15380.3	17445.4	18795	21861.5	27663	25242.7		133292 IPR003439 ABC transporter BlastProDom PD000006 sp_Q9LFH0_ARATH_Q9LFH0; 1 319, 360, 4e-06 133292 IPR003439 ABC transporter HMMPfam PF00005 ABC_tran 1 171, 395, 2.1e-08 133292 IPR003593 AAA ATPase HMMSmart SM00382 AAA 2 170,779, 404,915, 2e-05,9.5 133292 IPR003439 ABC transporter ProfileScan PS50100 DA_BOX 1 318, 392, 12.245 133292 IPR001687 ATP/GTP-binding site motif A (P-loop) ProfileScan …
NC64-00344	133293	415	453	547	593	526	593	325.371	356.157	483.805	568.515	731.523	796.558	2	0
NC64-00345	133294	14039	14969	14170	16465	15842	15445	11007	11768.9	12532.9	15785.2	22031.9	20746.8	2	0
NC64-00346	133296	1113	1074	1121	1295	1152	1239	872.622	844.398	991.49	1241.53	1602.12	1664.31		0
NC64-00347	133298	26	29	27	44	41	61	20.3847	22.8003	23.8807	42.1832	57.0199	81.9393	2	133298 IPR004843 Metallophosphoesterase ProfileScan PS50185 PHOSPHO_ESTER 1 151, 328, 8.599 133298 IPR008963 Purple acid phosphatase, N-terminal superfamily SSF49363 Purple acid phosphatase, N-terminal domain 1 12, 147, 1.2e-10
NC64-00348	17423	17	27	21	27	33	23	13.3285	21.2279	18.5738	25.8852	45.894	30.8952
NC64-00349	133300	853	864	626	517	299	320	668.775	679.292	553.678	495.653	415.828	429.846		133300 IPR003439 ABC transporter BlastProDom PD000006 sp_GC20_YEAST_P43535; 2 253,581, 294,623, 0.0004,2e-07 133300 IPR003439 ABC transporter HMMPfam PF00005 ABC_tran 2 58,476, 325,648, 6.1e-33,6.5e-26 133300 IPR003593 AAA ATPase HMMSmart SM00382 AAA 2 57,475, 327,671, 4.9e-10,5.8e-08 133300 IPR003439 ABC transporter ProfileScan PS50100 DA_BOX 2 252,581, 321,632, 19.557,15.358 133300 IPR001687 AT…
NC64-00350	133303	15	17	27	39	29	48	11.7604	13.3657	23.8807	37.3897	40.3311	64.4769		NC64-00350 K00995 E2.7.8.5, pgsA; CDP-diacylglycerol--glycerol-3-phosphate 3-phosphatidyltransferase [EC:2.7.8.5] Glycerophospholipid metabolism [PATH:ko00564] Lipid Metabolism
NC64-00351	133304	1865	2090	1917	2044	1387	960	1462.21	1643.2	1695.53	1959.6	1928.94	1289.54		NC64-00351 K04424 ZAK, MLTK; sterile alpha motif and leucine zipper containing kinase AZK [EC:2.7.11.25] MAPK signaling pathway [PATH:ko04010] Signal Transduction
NC64-00352	56531	19	11	28	22	27	32	14.8965	8.6484	24.7651	21.0916	37.5497	42.9846
NC64-00353	133308	73	56	62	47	40	40	57.234	44.0282	54.8371	45.0594	55.6291	53.7307		133308 IPR007305 Got1-like protein HMMPfam PF04178 Got1 1 26, 126, 3.5e-44
NC64-00354	49534	650	747	682	730	594	664	509.617	587.305	603.208	699.858	826.093	891.93		49534 IPR000194 H+-transporting two-sector ATPase, alpha/beta subunit, central region ScanRegExp PS00152 ATPASE_ALPHA_BETA 1 872, 881, NA
NC64-00355	56532	14140	13748	13916	11897	5310	4878	11086.1	10808.9	12308.3	11405.8	7384.77	6552.46		NC64-00355 K01610 E4.1.1.49, pckA; phosphoenolpyruvate carboxykinase (ATP) [EC:4.1.1.49] Citrate cycle (TCA cycle) [PATH:ko00020] Carbohydrate Metabolism
NC64-00356	133312	10	37	67	68	83	125	7.84027	29.0901	59.2594	65.1923	115.43	167.908	3	NC64-00356 K01580 E4.1.1.15, gadB, gadA, GAD; glutamate decarboxylase [EC:4.1.1.15] Alanine, aspartate and glutamate metabolism [PATH:ko00250] Amino Acid Metabolism
NC64-00357	133315	124	110	99	118	83	77	97.2193	86.484	87.5624	113.128	115.43	103.432		133315 IPR000583 Glutamine amidotransferase, class-II ScanRegExp PS00443 GATASE_TYPE_II 1 1, 15, NA
NC64-00358	133319	820	902	841	751	430	444	642.902	709.168	743.838	719.991	598.013	596.411		0
NC64-00359	133320	5	7	13	11	3	19	3.92013	5.50352	11.4981	10.5458	4.17219	25.5221
NC64-00360	48407	529	528	449	416	225	236	414.75	415.123	397.127	398.823	312.914	317.011		48407 IPR001395 Aldo/keto reductase BlastProDom PD000288 sp_Q882Y1_PSESM_Q882Y1; 1 6, 379, 1e-49 48407 IPR001395 Aldo/keto reductase HMMPfam PF00248 Aldo_ket_red 1 6, 376, 6.3e-18
NC64-00361	133322	382	426	461	334	178	144	299.498	334.929	407.74	320.209	247.55	193.431		133322 IPR001310 Histidine triad (HIT) protein FPrintScan PR00332 HISTRIAD 3 22,43,112, 38,61,122, 5.6e-21,5.6e-21,5.6e-21 133322 IPR001310 Histidine triad (HIT) protein HMMPfam PF01230 HIT 1 21, 127, 1.7e-49 133322 IPR001310 Histidine triad (HIT) protein ScanRegExp PS00892 HIT 1 105, 123, 8e-5
NC64-00362	133324	2209	2557	2255	1312	721	699	1731.92	2010.36	1994.48	1257.83	1002.72	938.944		0
NC64-00363	133325	495	462	439	384	143	180	388.093	363.233	388.282	368.145	198.874	241.788		133325 IPR002792 Deoxyribonuclease/rho motif-related TRAM HMMPfam PF01938 TRAM 1 225, 298, 0.0042 133325 IPR006638 Elongator protein 3/MiaB/NifB HMMSmart SM00729 Elp3 1 2, 214, 4.8e-23
NC64-00364	133326	766	646	565	617	328	302	600.565	507.897	499.725	591.524	456.159	405.667		133326 IPR011044 Quinoprotein amine dehydrogenase, beta chain-like superfamily SSF50969 YVTN repeat-like/Quinoprotein amine dehydrogenase 1 218, 308, 1.6e-06
NC64-00365	133327	374	350	337	280	109	127	293.226	275.176	298.066	268.439	151.589	170.595		133327 IPR005839 Protein of unknown function UPF0004 HMMPfam PF00919 UPF0004 1 45, 150, 1.5e-09
NC64-00366	133328	524	631	588	571	432	535	410.83	496.103	520.068	547.423	600.795	718.648		0
NC64-00367	133329	288	270	148	104	58	85	225.8	212.279	130.901	99.7058	80.6623	114.178	1	0
NC64-00368	133330	480	387	343	304	317	285	376.333	304.266	303.373	291.448	440.861	382.831		133330 IPR001202 WW/Rsp5/WWP HMMPfam PF00397 WW 1 658, 686, 1.8e-08 133330 IPR002013 Synaptojanin, N-terminal HMMPfam PF02383 Syja_N 1 72, 512, 2.4e-08 133330 IPR001202 WW/Rsp5/WWP HMMSmart SM00456 WW 1 657, 688, 1.4e-05 133330 IPR001202 WW/Rsp5/WWP ProfileScan PS50020 WW_DOMAIN_2 1 656, 688, 12.275 133330 IPR002013 Synaptojanin, N-terminal ProfileScan PS50275 SAC 1 148, 615, 23.118 133330 IPR001…
NC64-00369	56535	103	85	74	78	81	122	80.7548	66.8285	65.4507	74.7794	112.649	163.879	2	56535 IPR011036 Pleckstrin-homology-related superfamily SSF50729 PH domain-like 1 205, 278, 0.0036
NC64-00370	49546	206	186	187	196	189	226	161.51	146.237	165.396	187.907	262.848	303.579		49546 IPR001757 ATPase, E1-E2 type FPrintScan PR00119 CATATPASE 6 504,668,957,979,1033,1056, 518,682,968,989,1052,1068, 1.5e-26,1.5e-26,1.5e-26,1.5e-26,1.5e-26,1.5e-26 49546 IPR000695 H+ transporting ATPase, proton pump FPrintScan PR00120 HATPASE 3 1004,1033,1064, 1020,1049,1089, 1e-07,1e-07,1e-07 49546 IPR008250 E1-E2 ATPase-associated region HMMPfam PF00122 E1-E2_ATPase 1 368, 660, 2e-85 49546 …
NC64-00371	133336	73	72	61	54	50	54	57.234	56.6077	53.9526	51.7703	69.5364	72.5365		NC64-00371 K03355 APC8, CDC23; anaphase-promoting complex subunit 8 Cell cycle - yeast [PATH:ko04111] Cell Growth and Death
NC64-00372	133338	1	3	5	6	3	9	0.784027	2.35865	4.42234	5.75226	4.17219	12.0894
NC64-00373	133340	419	450	363	317	224	306	328.507	353.798	321.062	303.911	311.523	411.04		0
NC64-00374	133341	11	8	11	14	11	13	8.6243	6.28974	9.72916	13.4219	15.298	17.4625
NC64-00375	133342	7197	9937	10708	10220	13356	15171	5642.64	7812.65	9470.89	9798.01	18574.6	20378.7	2	NC64-00375 K02922 RP-L37e, RPL37; large subunit ribosomal protein L37e Ribosome [PATH:ko03010] Translation
NC64-00376	18676	66	56	42	36	17	18	51.7458	44.0282	37.1477	34.5135	23.6424	24.1788	1	0
NC64-00377	49552	9	14	8	12	12	8	7.05624	11.007	7.07575	11.5045	16.6887	10.7461		bZIP TF;
NC64-00378	133347	32	34	38	19	47	53	25.0889	26.7314	33.6098	18.2155	65.3642	71.1932	2	133347 IPR006598 Lipopolysaccharide-modifying protein HMMSmart SM00672 CAP10 1 225, 477, 7.7e-08
NC64-00379	56537	213	220	157	182	149	208	166.998	172.968	138.862	174.485	207.219	279.4		56537 IPR006614 Dysferlin, C-terminal HMMSmart SM00694 DysFC 1 823, 862, 6.5e-05
NC64-00380	133350	0	2	5	11	12	25	0.5	1.57244	4.42234	10.5458	16.6887	33.5817
NC64-00381	133351	0	1	18	25	30	30	0.5	0.786218	15.9204	23.9677	41.7219	40.298
NC64-00382	48410	0	1	7	9	15	16	0.5	0.786218	6.19128	8.62839	20.8609	21.4923
NC64-00383	48411	0	1	7	12	15	27	0.5	0.786218	6.19128	11.5045	20.8609	36.2682
NC64-00384	33566	254	261	242	271	206	264	199.143	205.203	214.041	259.81	286.49	354.623		NC64-00384 K00700 E2.4.1.18, glgB; 1,4-alpha-glucan branching enzyme [EC:2.4.1.18] Starch and sucrose metabolism [PATH:ko00500] Carbohydrate Metabolism
NC64-00385	48412	409	449	354	264	189	152	320.667	353.012	313.102	253.099	262.848	204.177		NC64-00385 K00627 DLAT, aceF, pdhC; pyruvate dehydrogenase E2 component (dihydrolipoamide acetyltransferase) [EC:2.3.1.12] Citrate cycle (TCA cycle) [PATH:ko00020] Carbohydrate Metabolism
NC64-00386	29265	1638	1462	1183	783	404	413	1284.24	1149.45	1046.33	750.67	561.854	554.77	1	29265 IPR000825 SufBD HMMPfam PF01458 UPF0051 1 202, 451, 1.1e-128 29265 IPR010231 FeS assembly protein SufB HMMTigr TIGR01980 sufB 1 4, 471, 2.5e-286
NC64-00387	133360	16	27	24	29	26	34	12.5444	21.2279	21.2273	27.8026	36.1589	45.6711
NC64-00388	133361	0	0	3	3	2	11	0.5	0.5	2.65341	2.87613	2.78146	14.7759
NC64-00389	18419	22	19	19	23	9	9	17.2486	14.9381	16.8049	22.0503	12.5166	12.0894
NC64-00390	133364	3495	4942	5226	5154	4314	4261	2740.17	3885.49	4622.23	4941.19	5999.6	5723.66	2	NC64-00390 K00128 E1.2.1.3; aldehyde dehydrogenase (NAD+) [EC:1.2.1.3] Arginine and proline metabolism [PATH:ko00330] Amino Acid Metabolism
NC64-00391	59537	1055	1144	1065	865	437	351	827.148	899.433	941.959	829.284	607.748	471.487		NC64-00391 K00208 fabI; enoyl-[acyl-carrier protein] reductase I [EC:1.3.1.9] Fatty acid biosynthesis [PATH:ko00061] Lipid Metabolism
NC64-00392	59538	211	173	156	119	84	89	165.43	136.016	137.977	114.086	116.821	119.551		0
NC64-00393	133367	0	5	1	5	14	10	0.5	3.93109	0.884469	4.79355	19.4702	13.4327
NC64-00394	17664	15	20	13	17	13	18	11.7604	15.7244	11.4981	16.2981	18.0795	24.1788		NC64-00394 K01371 CTSK; cathepsin K [EC:3.4.22.38] Lysosome [PATH:ko04142] Transport and Catabolism
NC64-00395	133370	7	4	3	9	9	18	5.48819	3.14487	2.65341	8.62839	12.5166	24.1788
NC64-00396	133371	417	352	319	379	247	198	326.939	276.749	282.146	363.351	343.51	265.967		0
NC64-00397	133372	127	122	116	99	78	86	99.5714	95.9186	102.598	94.9123	108.477	115.521		0
NC64-00398	133373	81	78	88	72	65	72	63.5062	61.325	77.8333	69.0271	90.3974	96.7153		0
NC64-00399	133374	384	421	319	218	94	95	301.066	330.998	282.146	208.999	130.728	127.61	1	133374 IPR006593 Cytochrome b561 / ferric reductase transmembrane HMMSmart SM00665 B561 1 589, 714, 1.9e-36
NC64-00400	133375	70	74	57	47	37	52	54.8819	58.1801	50.4147	45.0594	51.457	69.8499		133375 IPR001680 G-protein beta WD-40 repeat FPrintScan PR00320 GPROTEINBRPT 3 50,157,321, 64,171,335, 0.0056,0.0056,0.0056 133375 IPR001680 G-protein beta WD-40 repeat HMMPfam PF00400 WD40 2 26,250, 63,334, 3e-05,0.081 133375 IPR001680 G-protein beta WD-40 repeat HMMSmart SM00320 WD40 5 13,208,247,292,337, 63,244,288,334,376, 0.00027,15,0.0064,2.4,1.3e+02 133375 IPR001680 G-protein beta WD-40 re…
NC64-00401	133376	19	18	14	13	11	13	14.8965	14.1519	12.3826	12.4632	15.298	17.4625
NC64-00402	56546	730	1031	970	933	753	741	572.34	810.591	857.935	894.476	1047.22	995.362		56546 IPR006593 Cytochrome b561 / ferric reductase transmembrane HMMSmart SM00665 B561 1 630, 756, 8.1e-31
NC64-00403	133379	2	0	1	2	4	11	1.56805	0.5	0.884469	1.91742	5.56291	14.7759
NC64-00404	133380	0	1	0	5	0	6	0.5	0.786218	0.5	4.79355	0.5	8.05961
NC64-00405	133381	304	386	320	304	172	148	238.344	303.48	283.03	291.448	239.205	198.804		0
NC64-00406	13604	18	26	26	36	37	19	14.1125	20.4417	22.9962	34.5135	51.457	25.5221		NC64-00406 K10746 EXO1; exonuclease 1 [EC:3.1.-.-] Mismatch repair [PATH:ko03430] Replication and Repair
NC64-00407	133386	531	534	449	373	225	284	416.318	419.84	397.127	357.599	312.914	381.488		0
NC64-00408	56549	2141	2309	2390	2519	2506	2563	1678.6	1815.38	2113.88	2414.99	3485.17	3442.8	2	0
NC64-00409	133389	3004	3108	2951	2389	2139	2434	2355.22	2443.57	2610.07	2290.36	2974.77	3269.51		133389 IPR002893 Zn-finger, MYND type HMMPfam PF01753 zf-MYND 1 793, 825, 0.00033 133389 IPR002893 Zn-finger, MYND type ProfileScan PS50865 ZF_MYND_2 1 774, 825, 9.658 133389 IPR002893 Zn-finger, MYND type ScanRegExp PS01360 ZF_MYND_1 1 777, 825, NA
NC64-00410	18295	154	163	109	97	52	66	120.74	128.154	96.4071	92.9948	72.3179	88.6557		C3H TF; 18295 IPR001841 Zn-finger, RING HMMPfam PF00097 zf-C3HC4 1 189, 245, 2.2e-05 18295 IPR000571 Zn-finger, C-x8-C-x5-C-x3-H type HMMPfam PF00642 zf-CCCH 4 4,32,120,276, 29,57,146,303, 6e-06,2.7e-06,0.00069,0.38 18295 IPR001841 Zn-finger, RING HMMSmart SM00184 RING 1 189, 245, 1.2e-07 18295 IPR000571 Zn-finger, C-x8-C-x5-C-x3-H type HMMSmart SM00356 ZnF_C3H1 4 3,32,120,276, 29,57,146,303, 3.7…
NC64-00411	48415	34	29	33	42	18	19	26.6569	22.8003	29.1875	40.2658	25.0331	25.5221		NC64-00411 K01783 rpe, RPE; ribulose-phosphate 3-epimerase [EC:5.1.3.1] Pentose and glucuronate interconversions [PATH:ko00040] Carbohydrate Metabolism
NC64-00412	133392	198	214	128	93	77	80	155.237	168.251	113.212	89.16	107.086	107.461		133392 IPR002091 Aromatic amino acid permease FPrintScan PR00166 AROAAPRMEASE 3 94,293,455, 117,315,474, 8.3e-06,8.3e-06,8.3e-06 133392 IPR002422 Amino acid/polyamine transporter II HMMPfam PF01490 Aa_trans 1 87, 512, 2.9e-19 133392 IPR002422 Amino acid/polyamine transporter II ProfileScan PS50286 AROMATIC_AA_PERM_2 1 88, 477, 29.539
NC64-00413	133393	175	190	138	161	112	102	137.205	149.381	122.057	154.352	155.762	137.013		133393 IPR002893 Zn-finger, MYND type HMMPfam PF01753 zf-MYND 1 465, 502, 4.7e-12 133393 IPR002893 Zn-finger, MYND type ProfileScan PS50865 ZF_MYND_2 1 441, 502, 11.715 133393 IPR000345 Cytochrome c heme-binding site ScanRegExp PS00190 CYTOCHROME_C 1 477, 482, NA
NC64-00414	133394	311	327	277	196	103	105	243.832	257.093	244.998	187.907	143.245	141.043		0
NC64-00415	133395	51	58	37	46	49	68	39.9854	45.6006	32.7254	44.1006	68.1457	91.3422	2	0
NC64-00416	133396	25	17	14	13	15	28	19.6007	13.3657	12.3826	12.4632	20.8609	37.6115		NC64-00416 K00463 INDO; indoleamine 2,3-dioxygenase [EC:1.13.11.52] Tryptophan metabolism [PATH:ko00380] Amino Acid Metabolism
NC64-00417	14787	1	1	0	0	2	4	0.784027	0.786218	0.5	0.5	2.78146	5.37307
NC64-00418	49581	468	571	552	610	418	347	366.925	448.93	488.227	584.813	581.325	466.114		49581 IPR000923 Blue (type 1) copper domain ScanRegExp PS00196 COPPER_BLUE 1 1041, 1054, NA
NC64-00419	18754	765	800	564	465	287	336	599.781	628.974	498.841	445.8	399.139	451.338		NC64-00419 K01489 E3.5.4.5, cdd; cytidine deaminase [EC:3.5.4.5] Pyrimidine metabolism [PATH:ko00240] Nucleotide Metabolism
NC64-00420	133404	664	1723	1147	915	518	535	520.594	1354.65	1014.49	877.219	720.397	718.648	2	0
NC64-00421	133405	91	106	103	89	54	44	71.3464	83.3391	91.1003	85.3252	75.0993	59.1038		0
NC64-00422	56551	120	284	273	181	94	93	94.0832	223.286	241.46	173.526	130.728	124.924	2	0
NC64-00423	133407	411	487	402	421	313	301	322.235	382.888	355.557	403.617	435.298	404.324		133407 IPR004776 Auxin Efflux Carrier HMMPfam PF03547 Auxin_eff 1 10, 479, 1.5e-14
NC64-00424	133408	171	346	305	229	130	120	134.069	272.031	269.763	219.545	180.795	161.192	2	0
NC64-00425	133409	87	90	79	105	67	89	68.2103	70.7596	69.8731	100.665	93.1788	119.551		133409 IPR000719 Protein kinase BlastProDom PD000001 sp_Q8IVV1_HUMAN_Q8IVV1; 1 19, 236, 6e-30 133409 IPR000719 Protein kinase HMMPfam PF00069 Pkinase 1 18, 750, 1.1e-13 133409 IPR002290 Serine/threonine protein kinase HMMSmart SM00220 S_TKc 1 18, 381, 1.4e-10 133409 IPR000719 Protein kinase ProfileScan PS50011 PROTEIN_KINASE_DOM 1 18, 316, 21.008 133409 IPR000719 Protein kinase ScanRegExp PS00107…
NC64-00426	133410	385	386	225	175	123	139	301.85	303.48	199.006	167.774	171.06	186.714		133410 IPR011033 Photosynthetic reaction centre, H-chain, cytoplasmic superfamily SSF50346 Photosynthetic reaction centre, H-chain, cytoplasmic domain 1 250, 279, 0.0015
NC64-00427	133411	3650	3913	3262	2909	2013	1983	2861.7	3076.47	2885.14	2788.89	2799.54	2663.7		133411 IPR001298 Filamin/ABP280 repeat HMMPfam PF00630 Filamin 1 394, 499, 1.1e-06 133411 IPR006652 Kelch repeat HMMPfam PF01344 Kelch_1 2 102,163, 150,208, 0.04,0.18 133411 IPR004273 Dynein heavy chain HMMPfam PF03028 Dynein_heavy 1 3728, 4496, 1e-196 133411 IPR011498 Kelch HMMPfam PF07646 Kelch_2 2 102,155, 150,208, 1.4e-05,0.0075 133411 IPR003593 AAA ATPase HMMSmart SM00382 AAA 4 1621,1913,226…
NC64-00428	133412	43	61	42	44	47	53	33.7132	47.9593	37.1477	42.1832	65.3642	71.1932	2	0
NC64-00429	133414	279	273	166	110	67	58	218.744	214.637	146.822	105.458	93.1788	77.9095	1	0
NC64-00430	133415	460	447	274	196	132	154	360.652	351.439	242.345	187.907	183.576	206.863		133415 IPR011022 Arrestin, C-terminal HMMPfam PF02752 Arrestin_C 1 66, 202, 5.1e-08
NC64-00431	49587	108	112	104	119	64	52	84.6749	88.0564	91.9848	114.086	89.0066	69.8499		NC64-00431 K00432 E1.11.1.9; glutathione peroxidase [EC:1.11.1.9] Arachidonic acid metabolism [PATH:ko00590] Lipid Metabolism
NC64-00432	59539	140	105	101	95	43	50	109.764	82.5529	89.3314	91.0774	59.8013	67.1634		59539 IPR005352 Protein of unknown function UPF0143 BlastProDom PD089646 sp_Y103_ARATH_O80594; 1 6, 102, 1e-09 59539 IPR005352 Protein of unknown function UPF0143 HMMPfam PF03694 Erg28 1 4, 114, 1.5e-19
NC64-00433	17435	0	8	21	28	29	33	0.5	6.28974	18.5738	26.8439	40.3311	44.3278
NC64-00434	59540	403	437	357	245	173	160	315.963	343.577	315.755	234.884	240.596	214.923		59540 IPR004147 ABC-1 HMMPfam PF03109 ABC1 1 120, 243, 3.7e-25 59540 IPR000719 Protein kinase ProfileScan PS50011 PROTEIN_KINASE_DOM 1 132, 456, 8.429 59540 IPR011009 Protein kinase-like superfamily SSF56112 Protein kinase-like (PK-like) 1 135, 452, 3.9e-15
NC64-00435	133422	249	218	151	172	129	160	195.223	171.395	133.555	164.898	179.404	214.923		133422 IPR007462 Protein of unknown function DUF502 HMMPfam PF04367 DUF502 1 56, 218, 1.8e-43
NC64-00436	133423	17	20	39	54	70	114	13.3285	15.7244	34.4943	51.7703	97.351	153.133	3	0
NC64-00437	133425	129	189	183	128	91	88	101.139	148.595	161.858	122.715	126.556	118.208		0
NC64-00438	133426	13745	12665	11141	12640	8287	8224	10776.5	9957.45	9853.87	12118.1	11525	11047		NC64-00438 K14572 MDN1, REA1; midasin Ribosome biogenesis in eukaryotes [PATH:ko03008] Translation
NC64-00439	133427	8214	8124	7037	6741	4409	4064	6440	6387.23	6224.01	6462.66	6131.72	5459.04		NC64-00439 K14572 MDN1, REA1; midasin Ribosome biogenesis in eukaryotes [PATH:ko03008] Translation
NC64-00440	49595	45	52	60	55	54	75	35.2812	40.8833	53.0681	52.729	75.0993	100.745	2	49595 IPR000357 HEAT ProfileScan PS50077 HEAT_REPEAT 1 119, 156, 9.196 49595 IPR008938 ARM repeat fold superfamily SSF48371 ARM repeat 2 75,1031, 220,1621, 4.3e-14,4.8e-16
NC64-00441	133430	894	843	876	532	275	240	700.92	662.782	774.795	510.034	382.45	322.384	1	133430 IPR001071 Cellular retinaldehyde binding/alpha-tocopherol transport FPrintScan PR00180 CRETINALDHBP 3 54,173,240, 76,194,249, 9.2e-05,9.2e-05,9.2e-05 133430 IPR001251 Cellular retinaldehyde-binding)/triple function, C-terminal HMMPfam PF00650 CRAL_TRIO 1 101, 274, 1.8e-13 133430 IPR001251 Cellular retinaldehyde-binding)/triple function, C-terminal HMMSmart SM00516 SEC14 1 94, 251, 5.3e-19 …
NC64-00442	133431	80	74	71	58	49	35	62.7222	58.1801	62.7973	55.6052	68.1457	47.0144		133431 IPR006597 Sel1-like repeat HMMSmart SM00671 SEL1 2 508,588, 544,623, 0.055,0.017
NC64-00443	49597	786	742	752	630	320	320	616.245	583.374	665.121	603.987	445.033	429.846		49597 IPR003121 SWIB complex, BAF60b HMMPfam PF02201 SWIB 2 238,375, 311,450, 4.3e-28,1.3e-19 49597 IPR003121 SWIB complex, BAF60b HMMSmart SM00151 SWIB 2 236,375, 314,453, 4.2e-30,3.1e-13
NC64-00444	56556	605	648	559	397	201	251	474.336	509.469	494.418	380.608	279.536	337.16		0
NC64-00445	56558	1570	1562	1172	801	515	516	1230.92	1228.07	1036.6	767.926	716.225	693.126		0
NC64-00446	56559	284	322	275	277	156	170	222.664	253.162	243.229	265.563	216.954	228.356		0
NC64-00447	56560	2578	2820	2454	1744	797	629	2021.22	2217.13	2170.49	1671.99	1108.41	844.916	1	0
NC64-00448	29281	195	312	255	188	104	129	152.885	245.3	225.54	180.237	144.636	173.282		NC64-00448 K11778 DHDDS, RER2, SRT1; ditrans,polycis-polyprenyl diphosphate synthase [EC:2.5.1.87] Terpenoid backbone biosynthesis [PATH:ko00900] Metabolism of Terpenoids and Polyketides
NC64-00449	33591	964	1045	957	824	380	360	755.802	821.598	846.437	789.977	528.477	483.576		NC64-00449 K00297 E1.5.1.20, metF; methylenetetrahydrofolate reductase (NADPH) [EC:1.5.1.20] Carbon fixation pathways in prokaryotes [PATH:ko00720] Energy Metabolism
NC64-00450	133443	4	31	39	74	57	81	3.13611	24.3728	34.4943	70.9445	79.2715	108.805	4	133443 IPR000644 CBS HMMPfam PF00571 CBS 2 204,305, 257,360, 0.0017,2e-05 133443 IPR000644 CBS HMMSmart SM00116 CBS 3 31,209,310, 90,257,360, 58,0.19,0.00077 133443 IPR000644 CBS ProfileScan PS50147 SNF4_REP 1 310, 359, 9.386
NC64-00451	55943	6610	6367	6402	6167	2382	1938	5182.42	5005.85	5662.37	5912.36	3312.72	2603.25		NC64-00451 K06215 pdxS, pdx1; pyridoxine biosynthesis protein [EC:4.-.-.-] Vitamin B6 metabolism [PATH:ko00750] Metabolism of Cofactors and Vitamins
NC64-00452	33597	7	6	21	10	11	34	5.48819	4.71731	18.5738	9.5871	15.298	45.6711
NC64-00453	49610	50	70	38	29	29	22	39.2013	55.0352	33.6098	27.8026	40.3311	29.5519		0
NC64-00454	133450	1484	1629	1347	1449	781	562	1163.5	1280.75	1191.38	1389.17	1086.16	754.917		133450 IPR002119 Histone H2A BlastProDom PD000522 sp_Q8H7Y8_EEEEE_Q8H7Y8; 1 69, 114, 3e-18 133450 IPR002119 Histone H2A FPrintScan PR00620 HISTONEH2A 5 29,59,74,88,115, 51,74,87,102,133, 4.5e-44,4.5e-44,4.5e-44,4.5e-44,4.5e-44 133450 IPR007125 Histone core HMMPfam PF00125 Histone 1 21, 135, 2e-42 133450 IPR002119 Histone H2A HMMSmart SM00414 H2A 1 20, 138, 1.5e-69 133450 IPR007124 Histone-fold/TF…
NC64-00455	133451	645	570	460	365	230	190	505.697	448.144	406.856	349.929	319.868	255.221		133451 IPR002198 Short-chain dehydrogenase/reductase SDR ScanRegExp PS00061 ADH_SHORT 1 279, 307, NA
NC64-00456	133452	25	21	28	26	10	11	19.6007	16.5106	24.7651	24.9265	13.9073	14.7759
NC64-00457	133453	459	483	418	420	206	205	359.868	379.743	369.708	402.658	286.49	275.37		NC64-00457 K00121 frmA, ADH5, adhC; S-(hydroxymethyl)glutathione dehydrogenase / alcohol dehydrogenase [EC:1.1.1.284 1.1.1.1] Tyrosine metabolism [PATH:ko00350] Amino Acid Metabolism
NC64-00458	18230	7110	7104	7293	6290	1781	1548	5574.43	5585.29	6450.43	6030.28	2476.89	2079.38	1	NC64-00458 K00026 MDH2; malate dehydrogenase [EC:1.1.1.37] Citrate cycle (TCA cycle) [PATH:ko00020] Carbohydrate Metabolism
NC64-00459	133455	703	962	793	772	617	638	551.171	756.342	701.384	740.124	858.08	857.005		133455 IPR008207 Hpt ProfileScan PS50894 HPT 1 1167, 1213, 10.190
NC64-00460	14026	110	87	93	56	33	30	86.243	68.401	82.2556	53.6877	45.894	40.298	1	14026 IPR001179 Peptidylprolyl isomerase, FKBP-type HMMPfam PF00254 FKBP_C 1 2, 127, 0.00055 14026 IPR001179 Peptidylprolyl isomerase, FKBP-type ProfileScan PS50059 FKBP_PPIASE_3 1 1, 96, 14.774
NC64-00461	133457	0	0	0	2	1	2	0.5	0.5	0.5	1.91742	1.39073	2.68654
NC64-00462	133460	205	203	216	239	196	208	160.726	159.602	191.045	229.132	272.583	279.4		0
NC64-00463	11851	213	196	121	76	49	77	166.998	154.099	107.021	72.8619	68.1457	103.432	1	NC64-00463 K14574 SDO1, SBDS; ribosome maturation protein SDO1 Ribosome biogenesis in eukaryotes [PATH:ko03008] Translation
NC64-00464	133463	949	940	887	833	500	506	744.042	739.045	784.524	798.605	695.364	679.694		0
NC64-00465	29307	271	296	313	277	187	222	212.471	232.72	276.839	265.563	260.066	298.205		29307 IPR001450 4Fe-4S ferredoxin, iron-sulfur binding HMMPfam PF00037 Fer4 1 673, 696, 0.0009 29307 IPR006094 FAD linked oxidase, N-terminal HMMPfam PF01565 FAD_binding_4 1 153, 376, 4.8e-32 29307 IPR004113 FAD linked oxidase, C-terminal HMMPfam PF02913 FAD-oxidase_C 1 390, 655, 6.2e-49 29307 IPR001450 4Fe-4S ferredoxin, iron-sulfur binding ScanRegExp PS00198 4FE4S_FERREDOXIN 1 680, 691, 8e-5 29…
NC64-00466	33614	121	124	134	122	66	100	94.8673	97.491	118.519	116.963	91.7881	134.327		NC64-00466 K00830 AGXT; alanine-glyoxylate transaminase / serine-glyoxylate transaminase / serine-pyruvate transaminase [EC:2.6.1.44 2.6.1.45 2.6.1.51] Alanine, aspartate and glutamate metabolism [PATH:ko00250] Amino Acid Metabolism
NC64-00467	12895	5	6	6	2	2	9	3.92013	4.71731	5.30681	1.91742	2.78146	12.0894
NC64-00468	33616	901	831	787	578	254	260	706.408	653.347	696.077	554.134	353.245	349.25	1	33616 IPR006139 D-isomer specific 2-hydroxyacid dehydrogenase, catalytic region HMMPfam PF00389 2-Hacid_dh 1 42, 121, 8.8e-10 33616 IPR006140 D-isomer specific 2-hydroxyacid dehydrogenase, NAD-binding HMMPfam PF02826 2-Hacid_dh_C 1 127, 324, 4.3e-40 33616 IPR006140 D-isomer specific 2-hydroxyacid dehydrogenase, NAD-binding ScanRegExp PS00065 D_2_HYDROXYACID_DH_1 1 172, 200, 8e-5
NC64-00469	33619	4859	4994	4543	3933	2257	2388	3809.59	3926.37	4018.14	3770.61	3138.87	3207.72		NC64-00469 K00264 GLT1; glutamate synthase (NADPH/NADH) [EC:1.4.1.13 1.4.1.14] Alanine, aspartate and glutamate metabolism [PATH:ko00250] Amino Acid Metabolism
NC64-00470	29318	2389	2485	2380	1491	882	1092	1873.04	1953.75	2105.04	1429.44	1226.62	1466.85		NC64-00470 K00814 GPT, ALT; alanine transaminase [EC:2.6.1.2] Alanine, aspartate and glutamate metabolism [PATH:ko00250] Amino Acid Metabolism
NC64-00471	29321	1602	1537	1543	1231	652	610	1256.01	1208.42	1364.74	1180.17	906.755	819.393		NC64-00471 K00830 AGXT; alanine-glyoxylate transaminase / serine-glyoxylate transaminase / serine-pyruvate transaminase [EC:2.6.1.44 2.6.1.45 2.6.1.51] Alanine, aspartate and glutamate metabolism [PATH:ko00250] Amino Acid Metabolism
NC64-00472	133472	254	335	407	345	233	240	199.143	263.383	359.979	330.755	324.04	322.384		133472 IPR001993 Mitochondrial substrate carrier HMMPfam PF00153 Mito_carr 3 26,125,231, 117,223,323, 1e-26,1.1e-19,1.6e-19
NC64-00473	17822	30	17	17	25	31	35	23.5208	13.3657	15.036	23.9677	43.1126	47.0144
NC64-00474	33628	4232	4434	3796	2753	1800	1859	3318	3486.09	3357.44	2639.33	2503.31	2497.14		NC64-00474 K12820 DHX15, PRP43; pre-mRNA-splicing factor ATP-dependent RNA helicase DHX15/PRP43 [EC:3.6.4.13] Spliceosome [PATH:ko03040] Transcription
NC64-00475	29326	1218	1270	1333	1395	1528	1632	954.945	998.497	1179	1337.4	2125.03	2192.21	2	NC64-00475 K00051 E1.1.1.82; malate dehydrogenase (NADP+) [EC:1.1.1.82] Pyruvate metabolism [PATH:ko00620] Carbohydrate Metabolism
NC64-00476	56574	2107	1904	1695	1795	1438	1510	1651.94	1496.96	1499.17	1720.88	1999.87	2028.33		56574 IPR000508 Peptidase S26, signal peptidase I ScanRegExp PS00501 SPASE_I_1 1 1195, 1202, NA
NC64-00477	133478	3	10	17	12	20	21	2.35208	7.86218	15.036	11.5045	27.8146	28.2086
NC64-00478	133479	608	485	442	328	162	168	476.688	381.316	390.935	314.457	225.298	225.669	1	0
NC64-00479	133480	753	678	628	507	300	230	590.372	533.056	555.447	486.066	417.219	308.952		0
NC64-00480	18700	1485	1434	1426	1296	720	666	1164.28	1127.44	1261.25	1242.49	1001.32	894.616		18700 IPR002524 Cation efflux protein HMMPfam PF01545 Cation_efflux 1 161, 455, 7.6e-36 18700 IPR002524 Cation efflux protein HMMTigr TIGR01297 CDF 1 157, 453, 2.2e-24
NC64-00481	18395	321	307	208	144	100	87	251.673	241.369	183.97	138.054	139.073	116.864	1	18395 IPR002877 Ribosomal RNA methyltransferase RrmJ/FtsJ HMMPfam PF01728 FtsJ 1 13, 205, 6.4e-38
NC64-00482	133483	352	280	261	218	151	168	275.977	220.141	230.846	208.999	210	225.669		133483 IPR001330 Prenyltransferase/squalene oxidase HMMPfam PF00432 Prenyltrans 5 57,105,153,201,249, 100,148,196,244,293, 1.5e-13,1.5e-09,1.8e-12,9.3e-15,1.7e-13 133483 IPR008930 Terpenoid cylases/protein prenyltransferase alpha-alpha toroid superfamily SSF48239 Terpenoid cylases/Protein prenyltransferases 1 4, 307, 6.7e-90
NC64-00483	133484	675	550	338	136	90	116	529.218	432.42	298.951	130.385	125.166	155.819	1	133484 IPR003750 Protein of unknown function DUF171 HMMPfam PF02598 DUF171 1 38, 313, 3.1e-22
NC64-00484	56577	934	880	884	1042	898	1054	732.281	691.872	781.871	998.976	1248.87	1415.8		56577 IPR002921 Lipase, class 3 HMMPfam PF01764 Lipase_3 1 531, 776, 6.7e-06
NC64-00485	18725	1132	1115	1054	628	328	324	887.518	876.633	932.23	602.07	456.159	435.219	1	18725 IPR002067 Mitochondrial carrier protein FPrintScan PR00926 MITOCARRIER 5 29,42,144,188,241, 42,56,162,206,263, 1.2e-15,1.2e-15,1.2e-15,1.2e-15,1.2e-15 18725 IPR002113 Adenine nucleotide translocator 1 FPrintScan PR00927 ADPTRNSLCASE 2 70,296, 91,311, 1.8e-06,1.8e-06 18725 IPR001993 Mitochondrial substrate carrier HMMPfam PF00153 Mito_carr 3 25,130,233, 122,220,334, 5e-28,3.6e-23,6.7e-22
NC64-00486	133489	101	112	138	137	122	146	79.1867	88.0564	122.057	131.343	169.669	196.117	2	0
NC64-00487	133490	5055	5605	5020	3708	1895	1682	3963.26	4406.75	4440.03	3554.9	2635.43	2259.38		133490 IPR003959 AAA ATPase, central region HMMPfam PF00004 AAA 1 142, 340, 1e-13
NC64-00488	133491	1440	1660	1980	1882	1670	1576	1129	1305.12	1751.25	1804.29	2322.52	2116.99	2	0
NC64-00489	133492	538	612	439	298	169	179	421.806	481.165	388.282	285.695	235.033	240.445		133492 IPR005607 BSD ProfileScan PS50858 BSD 1 130, 162, 9.447
NC64-00490	56579	174	164	155	161	160	150	136.421	128.94	137.093	154.352	222.517	201.49		56579 IPR005339 Protein of unknown function UPF0080 BlastProDom PD022798 sp_Y181_HUMAN_Q14691; 1 1, 169, 3e-18 56579 IPR005339 Protein of unknown function UPF0080 HMMPfam PF03651 Psf1 1 1, 212, 5.2e-30 56579 IPR005339 Protein of unknown function UPF0080 HMMPIR PIRSF025016 Uncharacterised conserved protein UCP025016 1 1, 213, 1.3e-23
NC64-00491	33640	2969	2896	3003	2896	2958	3454	2327.78	2276.89	2656.06	2776.42	4113.78	4639.65	2	NC64-00491 K01876 DARS, aspS; aspartyl-tRNA synthetase [EC:6.1.1.12] Aminoacyl-tRNA biosynthesis [PATH:ko00970] Translation
NC64-00492	133495	731	811	665	473	345	325	573.124	637.623	588.172	453.47	479.801	436.562		0
NC64-00493	133496	7567	7343	6478	6142	5414	4904	5932.73	5773.2	5729.59	5888.4	7529.4	6587.39		133496 IPR002086 Aldehyde dehydrogenase ScanRegExp PS00070 ALDEHYDE_DEHYDR_CYS 1 452, 463, NA 133496 IPR008938 ARM repeat fold superfamily SSF48371 ARM repeat 3 88,379,732, 378,731,867, 0.00037,0.00027,0.014
NC64-00494	56582	3194	2833	2582	2347	2046	2391	2504.18	2227.36	2283.7	2250.09	2845.43	3211.75		NC64-00494 K12858 DDX23, PRP28; ATP-dependent RNA helicase DDX23/PRP28 [EC:3.6.4.13] Spliceosome [PATH:ko03040] Transcription
NC64-00495	133508	708	679	674	651	602	711	555.091	533.842	596.132	624.12	837.219	955.064		133508 IPR006202 Neurotransmitter-gated ion-channel ligand-binding superfamily SSF63712 Nicotinic receptor ligand binding domain-like 1 36, 172, 3.7e-06
NC64-00496	133509	392	479	466	462	367	402	307.339	376.598	412.163	442.924	510.397	539.994		133509 IPR006202 Neurotransmitter-gated ion-channel ligand-binding superfamily SSF63712 Nicotinic receptor ligand binding domain-like 1 23, 187, 0.0001
NC64-00497	49638	265	245	137	96	70	83	207.767	192.623	121.172	92.0361	97.351	111.491	1	49638 IPR000834 Peptidase M14, carboxypeptidase A FPrintScan PR00765 CRBOXYPTASEA 4 97,122,188,230, 109,136,196,243, 1.1e-13,1.1e-13,1.1e-13,1.1e-13 49638 IPR000834 Peptidase M14, carboxypeptidase A HMMPfam PF00246 Zn_carbOpept 1 69, 246, 9.9e-37 49638 IPR000834 Peptidase M14, carboxypeptidase A HMMSmart SM00631 Zn_pept 1 71, 329, 5.1e-14
NC64-00498	33649	1066	1042	1036	1018	660	450	835.773	819.239	916.31	975.966	917.881	604.471		33649 IPR001680 G-protein beta WD-40 repeat BlastProDom PD000018 sp_Q9ZEM4_STRCO_Q9ZEM4; 3 32,73,118, 64,107,148, 4e-08,0.004,0.002 33649 IPR001680 G-protein beta WD-40 repeat FPrintScan PR00320 GPROTEINBRPT 3 51,135,304, 65,149,317, 1.7e-06,1.7e-06,1.7e-06 33649 IPR001680 G-protein beta WD-40 repeat HMMPfam PF00400 WD40 7 27,69,111,155,195,236,280, 64,106,148,191,231,275,317, 6.7e-10,4.2e-06,1.9…
NC64-00499	133512	1393	1390	1324	1284	998	959	1092.15	1092.84	1171.04	1230.98	1387.95	1288.19		133512 IPR000922 D-galactoside/L-rhamnose binding SUEL lectin HMMPfam PF02140 Gal_Lectin 1 130, 197, 6.8e-07 133512 IPR001002 Chitin-binding, type 1 HMMSmart SM00270 ChtBD1 1 47, 83, 0.0073 133512 IPR000566 Lipocalin-related protein and Bos/Can/Equ allergen ScanRegExp PS00213 LIPOCALIN 1 301, 313, NA 133512 IPR011050 Pectin lyase-like superfamily SSF51126 Pectin lyase-like 1 1, 286, 2.6e-17
NC64-00500	133513	1042	1111	1041	747	382	356	816.956	873.488	920.732	716.156	531.258	478.203		NC64-00500 K03132 TAF7; transcription initiation factor TFIID subunit 7 Basal transcription factors [PATH:ko03022] Transcription
NC64-00501	56588	683	638	647	680	564	500	535.49	501.607	572.251	651.923	784.371	671.634		56588 IPR003029 RNA binding S1 ProfileScan PS50126 S1 1 194, 256, 10.819 56588 IPR008994 Nucleic acid-binding OB-fold superfamily SSF50249 Nucleic acid-binding proteins 1 186, 257, 1.4e-09
NC64-00502	17399	40	40	34	22	21	26	31.3611	31.4487	30.0719	21.0916	29.2053	34.925
NC64-00503	133517	6	6	7	13	7	17	4.70416	4.71731	6.19128	12.4632	9.7351	22.8356
NC64-00504	133519	8028	9409	10761	10662	12099	11057	6294.17	7397.52	9517.77	10221.8	16826.4	14852.5	2	133519 IPR001813 Ribosomal protein 60S HMMPfam PF00428 Ribosomal_60s 1 7, 91, 2.5e-30
NC64-00505	133520	144	138	143	158	137	141	112.9	108.498	126.479	151.476	190.53	189.401		0
NC64-00506	56589	5519	4875	4596	4632	2399	1947	4327.04	3832.81	4065.02	4440.74	3336.36	2615.34		NC64-00506 K12852 EFTUD2; 116 kDa U5 small nuclear ribonucleoprotein component Spliceosome [PATH:ko03040] Transcription
NC64-00507	133523	450	345	259	216	114	139	352.812	271.245	229.077	207.081	158.543	186.714	1	133523 IPR001012 UBX HMMPfam PF00789 UBX 1 329, 416, 1.8e-16 133523 IPR001012 UBX HMMSmart SM00166 UBX 1 327, 416, 6.4e-06 133523 IPR001012 UBX ProfileScan PS50033 UBX 1 330, 413, 18.411
NC64-00508	133524	2247	2454	2320	2186	1656	1509	1761.71	1929.38	2051.97	2095.74	2303.05	2026.99		133524 IPR000719 Protein kinase ScanRegExp PS00107 PROTEIN_KINASE_ATP 1 479, 500, NA
NC64-00509	133526	170	195	227	238	238	234	133.285	153.312	200.774	228.173	330.993	314.325	2	0
NC64-00510	133527	41	30	36	40	31	29	32.1451	23.5865	31.8409	38.3484	43.1126	38.9548
NC64-00511	33654	859	662	586	571	378	423	673.479	520.476	518.299	547.423	525.695	568.202		NC64-00511 K01230 MAN1; mannosyl-oligosaccharide alpha-1,2-mannosidase [EC:3.2.1.113] Protein processing in endoplasmic reticulum [PATH:ko04141] Folding, Sorting and Degradation
NC64-00512	49649	1153	991	827	747	375	391	903.983	779.142	731.456	716.156	521.523	525.218		49649 IPR003590 Leucine-rich repeat, ribonuclease inhibitor subtype HMMSmart SM00368 LRR_RI 3 46,74,103, 73,101,133, 28,0.0015,73 49649 IPR007091 Leucine-rich repeat, ribonuclease inhibitor type ProfileScan PS50503 LRR_RI 1 27, 111, 21.505 49649 IPR010989 t-snare superfamily SSF47661 t-snare proteins 1 425, 588, 0.0072
NC64-00513	56592	974	1247	1175	1063	573	570	763.642	980.414	1039.25	1019.11	796.887	765.663		56592 IPR010256 Rh-like protein/ammonium transporter HMMPfam PF00909 Ammonium_transp 1 27, 461, 2.9e-134 56592 IPR001905 Ammonium transporter HMMTigr TIGR00836 amt 1 26, 461, 4.6e-148 56592 IPR001905 Ammonium transporter ScanRegExp PS01219 AMMONIUM_TRANSP 1 188, 213, 8e-5
NC64-00514	18415	64	102	173	198	219	273	50.1777	80.1942	153.013	189.825	304.57	366.712	3	NC64-00514 K00276 E1.4.3.21, AOC2, AOC3, tynA; primary-amine oxidase [EC:1.4.3.21] Glycine, serine and threonine metabolism [PATH:ko00260] Amino Acid Metabolism
NC64-00515	56593	170	188	184	224	183	256	133.285	147.809	162.742	214.751	254.503	343.877	2	0
NC64-00516	56595	4	2	12	11	12	25	3.13611	1.57244	10.6136	10.5458	16.6887	33.5817
NC64-00517	56596	6213	6793	7053	6741	4803	3747	4871.16	5340.78	6238.16	6462.66	6679.67	5033.23		0
NC64-00518	17554	162	150	128	135	62	82	127.012	117.933	113.212	129.426	86.2252	110.148		NC64-00518 K14510 CTR1; serine/threonine-protein kinase CTR1 [EC:2.7.11.1] Plant hormone signal transduction [PATH:ko04075] Signal Transduction
NC64-00519	133541	490	452	466	477	340	309	384.173	355.37	412.163	457.305	472.848	415.07		0
NC64-00520	133543	540	557	547	546	366	361	423.375	437.923	483.805	523.456	509.007	484.92		133543 IPR002893 Zn-finger, MYND type HMMPfam PF01753 zf-MYND 1 660, 693, 5.5e-05 133543 IPR002893 Zn-finger, MYND type ProfileScan PS50865 ZF_MYND_2 1 644, 693, 10.021 133543 IPR002893 Zn-finger, MYND type ScanRegExp PS01360 ZF_MYND_1 1 647, 693, NA
NC64-00521	33659	36	54	61	73	47	72	28.225	42.4558	53.9526	69.9858	65.3642	96.7153	2	0
NC64-00522	49660	263	299	330	290	239	283	206.199	235.079	291.875	278.026	332.384	380.145		NC64-00522 K00510 HMOX, hmuO, ho; heme oxygenase [EC:1.14.99.3] Porphyrin and chlorophyll metabolism [PATH:ko00860] Metabolism of Cofactors and Vitamins
NC64-00523	56599	3642	3312	2742	3170	2427	2808	2855.43	2603.95	2425.21	3039.11	3375.3	3771.9		HB-other TF; 56599 IPR001356 Homeobox BlastProDom PD000010 sp_Q8W0J4_ORYSA_Q8W0J4; 1 429, 477, 7e-06 56599 IPR001356 Homeobox HMMPfam PF00046 Homeobox 1 422, 478, 9e-11 56599 IPR002123 Phospholipid/glycerol acyltransferase HMMPfam PF01553 Acyltransferase 1 59, 190, 0.00027 56599 IPR004022 DDT HMMPfam PF02791 DDT 1 787, 847, 5.4e-06 56599 IPR001356 Homeobox HMMSmart SM00389 HOX 1 421, 483, 2.2e-12…
NC64-00524	133550	296	234	184	125	88	100	232.072	183.975	162.742	119.839	122.384	134.327		133550 IPR002123 Phospholipid/glycerol acyltransferase HMMPfam PF01553 Acyltransferase 1 62, 192, 0.00044 133550 IPR002123 Phospholipid/glycerol acyltransferase HMMSmart SM00563 PlsC 1 76, 191, 0.0011 133550 IPR002123 Phospholipid/glycerol acyltransferase ProfileScan PS50239 GLYCEROL_ACYLTRANS 1 72, 231, 11.490
NC64-00525	49663	128	157	119	105	69	83	100.355	123.436	105.252	100.665	95.9603	111.491		49663 IPR011028 Cyclin-like superfamily SSF47954 Cyclin-like 2 6,116, 102,230, 3.8e-07,1.2e-16
NC64-00526	133552	3	7	5	9	9	12	2.35208	5.50352	4.42234	8.62839	12.5166	16.1192
NC64-00527	133553	498	673	464	289	175	161	390.445	529.125	410.394	277.067	243.377	216.266		0
NC64-00528	18747	115	92	75	51	17	17	90.1631	72.332	66.3352	48.8942	23.6424	22.8356	1	18747 IPR001841 Zn-finger, RING ProfileScan PS50089 ZF_RING_2 1 11, 68, 8.535
NC64-00529	18222	428	396	279	205	130	147	335.564	311.342	246.767	196.535	180.795	197.46		18222 IPR002933 Peptidase M20 HMMPfam PF01546 Peptidase_M20 1 53, 444, 1.8e-100 18222 IPR010168 Peptidase M20D, amidohydrolase HMMTigr TIGR01891 amidohydrolases 1 56, 433, 2.6e-136 18222 IPR000886 Endoplasmic reticulum targeting sequence ScanRegExp PS00014 ER_TARGET 1 461, 464, NA
NC64-00530	133557	272	323	246	188	163	145	213.255	253.948	217.579	180.237	226.689	194.774		133557 IPR001680 G-protein beta WD-40 repeat FPrintScan PR00320 GPROTEINBRPT 3 82,126,261, 96,140,275, 3.8e-05,3.8e-05,3.8e-05 133557 IPR001680 G-protein beta WD-40 repeat HMMPfam PF00400 WD40 4 52,102,145,233, 95,139,182,274, 4.2,2e-06,0.86,0.018 133557 IPR001680 G-protein beta WD-40 repeat HMMSmart SM00320 WD40 4 50,100,143,231, 95,139,182,274, 1.5e+02,0.00057,2,1.3 133557 IPR001680 G-protein b…
NC64-00531	133558	1207	1361	916	776	505	502	946.32	1070.04	810.174	743.959	702.318	674.321		133558 IPR001680 G-protein beta WD-40 repeat FPrintScan PR00320 GPROTEINBRPT 3 105,231,279, 119,245,293, 8.1e-08,8.1e-08,8.1e-08 133558 IPR001680 G-protein beta WD-40 repeat HMMPfam PF00400 WD40 5 35,76,124,209,250, 70,118,161,244,292, 0.052,0.003,5.7e-08,6e-06,1.7e-06 133558 IPR001680 G-protein beta WD-40 repeat HMMSmart SM00320 WD40 5 31,73,122,207,248, 70,118,161,244,292, 3.5,0.88,7.2e-07,2.1e…
NC64-00532	29353	15239	18943	23598	20774	23270	21946	11947.8	14893.3	20871.7	19916.2	32362.3	29479.4	2	NC64-00532 K02971 RP-S21e, RPS21; small subunit ribosomal protein S21e Ribosome [PATH:ko03010] Translation
NC64-00533	33664	374	420	364	341	226	203	293.226	330.211	321.947	326.92	314.305	272.683		NC64-00533 K14498 SNRK2; serine/threonine-protein kinase SRK2 [EC:2.7.11.1] Plant hormone signal transduction [PATH:ko04075] Signal Transduction
NC64-00534	49669	211	214	169	158	141	167	165.43	168.251	149.475	151.476	196.093	224.326		49669 IPR002422 Amino acid/polyamine transporter II HMMPfam PF01490 Aa_trans 1 22, 424, 2.7e-07 49669 IPR002422 Amino acid/polyamine transporter II ProfileScan PS50286 AROMATIC_AA_PERM_2 1 25, 399, 18.745
NC64-00535	18588	401	353	374	390	258	242	314.395	277.535	330.791	373.897	358.808	325.071		NC64-00535 K11423 SETD2, SET2; histone-lysine N-methyltransferase SETD2 [EC:2.1.1.43] Lysine degradation [PATH:ko00310] Amino Acid Metabolism
NC64-00536	18066	1838	1967	1851	1058	422	417	1441.04	1546.49	1637.15	1014.31	586.887	560.143	1	18066 IPR006662 Thioredoxin-related FPrintScan PR00421 THIOREDOXIN 3 37,45,84, 45,54,95, 0.00019,0.00019,0.00019 18066 IPR006662 Thioredoxin-related HMMPfam PF00085 Thioredoxin 1 15, 123, 2.9e-09 18066 IPR006663 Thioredoxin domain 2 ProfileScan PS50223 THIOREDOXIN_2 1 10, 120, 19.521 18066 IPR006662 Thioredoxin-related ScanRegExp PS00194 THIOREDOXIN 1 38, 56, 8e-5
NC64-00537	59545	48698	57978	59283	54015	39069	31465	38180.5	45583.3	52434	51784.7	54334.4	42265.9		NC64-00537 K01602 rbcS; ribulose-bisphosphate carboxylase small chain [EC:4.1.1.39] Glyoxylate and dicarboxylate metabolism [PATH:ko00630] Carbohydrate Metabolism
NC64-00538	29368	57925	73366	74271	67078	51260	42984	45414.8	57681.7	65690.4	64308.3	71288.7	57739		NC64-00538 K01602 rbcS; ribulose-bisphosphate carboxylase small chain [EC:4.1.1.39] Glyoxylate and dicarboxylate metabolism [PATH:ko00630] Carbohydrate Metabolism
NC64-00539	49671	112	111	113	121	82	122	87.811	87.2702	99.945	116.004	114.04	163.879		NC64-00539 K14318 NUP88; nuclear pore complex protein Nup88 RNA transport [PATH:ko03013] Translation
NC64-00540	56603	4	4	9	14	27	38	3.13611	3.14487	7.96022	13.4219	37.5497	51.0442		MYB_related TF;
NC64-00541	133569	36	41	72	89	112	153	28.225	32.2349	63.6818	85.3252	155.762	205.52	3	133569 IPR008941 TPR-like superfamily SSF48452 TPR-like 1 1073, 1192, 3.9e-10
NC64-00542	133570	862	993	1119	1198	1231	1077	675.831	780.714	989.721	1148.53	1711.99	1446.7	2	0
NC64-00543	59546	26	45	26	43	54	79	20.3847	35.3798	22.9962	41.2245	75.0993	106.118	2	NC64-00543 K01672 E4.2.1.1; carbonic anhydrase [EC:4.2.1.1] Nitrogen metabolism [PATH:ko00910] Energy Metabolism
NC64-00544	133572	2264	2683	2382	2338	1787	1700	1775.04	2109.42	2106.81	2241.46	2485.23	2283.56		0
NC64-00545	133573	34	43	41	59	38	57	26.6569	33.8074	36.2632	56.5639	52.8477	76.5663	2	0
NC64-00546	59547	207	261	269	230	170	150	162.294	205.203	237.922	220.503	236.424	201.49		NC64-00546 K01672 E4.2.1.1; carbonic anhydrase [EC:4.2.1.1] Nitrogen metabolism [PATH:ko00910] Energy Metabolism
NC64-00547	56606	74	102	93	91	50	98	58.018	80.1942	82.2556	87.2426	69.5364	131.64	2	0
NC64-00548	133576	328	391	248	201	91	98	257.161	307.411	219.348	192.701	126.556	131.64	1	0
NC64-00549	133577	323	360	288	301	183	218	253.241	283.038	254.727	288.572	254.503	292.832		NC64-00549 K00901 E2.7.1.107, DGK, dgkA; diacylglycerol kinase [EC:2.7.1.107] Glycerolipid metabolism [PATH:ko00561] Lipid Metabolism
NC64-00550	29371	191	162	150	145	86	109	149.749	127.367	132.67	139.013	119.603	146.416		NC64-00550 K06965 PELO, DOM34, pelA; protein pelota mRNA surveillance pathway [PATH:ko03015] Translation
NC64-00551	33679	403	528	479	358	196	232	315.963	415.123	423.661	343.218	272.583	311.638		NC64-00551 K10666 RNF5; E3 ubiquitin-protein ligase RNF5 [EC:6.3.2.19] Protein processing in endoplasmic reticulum [PATH:ko04141] Folding, Sorting and Degradation
NC64-00552	133580	166	156	133	145	79	63	130.148	122.65	117.634	139.013	109.868	84.6259		133580 IPR002762 Cobalamin (vitamin B12) biosynthesis CbiX protein HMMPfam PF01903 CbiX 1 36, 148, 4.1e-08
NC64-00553	133581	16	29	31	17	23	38	12.5444	22.8003	27.4185	16.2981	31.9868	51.0442
NC64-00554	33680	252	214	157	124	81	120	197.575	168.251	138.862	118.88	112.649	161.192		33680 IPR003959 AAA ATPase, central region HMMPfam PF00004 AAA 1 8, 199, 1.7e-78 33680 IPR003593 AAA ATPase HMMSmart SM00382 AAA 1 5, 145, 1.6e-22 33680 IPR003960 AAA-protein subdomain ScanRegExp PS00674 AAA 1 113, 131, 8e-5
NC64-00555	18068	628	495	363	189	104	115	492.369	389.178	321.062	181.196	144.636	154.476	1	NC64-00555 K01365 CTSL; cathepsin L [EC:3.4.22.15] Lysosome [PATH:ko04142] Transport and Catabolism
NC64-00556	133589	123	114	88	72	51	24	96.4353	89.6288	77.8333	69.0271	70.9272	32.2384	1	0
NC64-00557	133590	383	326	302	315	138	119	300.282	256.307	267.11	301.994	191.921	159.849		0
NC64-00558	12919	3	4	5	9	4	6	2.35208	3.14487	4.42234	8.62839	5.56291	8.05961		NC64-00558 K13728 MAD2L2; mitotic spindle assembly checkpoint protein MAD2B Cell cycle [PATH:ko04110] Cell Growth and Death
NC64-00559	133596	33	45	41	60	52	80	25.8729	35.3798	36.2632	57.5226	72.3179	107.461	2	133596 IPR001611 Leucine-rich repeat FPrintScan PR00019 LEURICHRPT 2 111,132, 124,145, 0.00075,0.00075 133596 IPR001611 Leucine-rich repeat HMMPfam PF00560 LRR 4 110,134,158,182, 133,157,179,203, 0.05,0.62,4,8 133596 IPR003591 Leucine-rich repeat, typical subtype HMMSmart SM00369 LRR_TYP 3 108,132,156, 131,155,180, 0.0016,0.33,13 133596 IPR003591 Leucine-rich repeat, typical subtype ProfileScan P…
NC64-00560	133597	211	184	190	161	114	140	165.43	144.664	168.049	154.352	158.543	188.058		NC64-00560 K10896 FANCM; fanconi anemia group M protein Fanconi anemia pathway [PATH:ko03460] Replication and Repair
NC64-00561	133598	473	446	382	385	285	286	370.845	350.653	337.867	369.103	396.358	384.175		133598 IPR001965 Zn-finger-like, PHD finger HMMPfam PF00628 PHD 1 1184, 1228, 1.1e-10 133598 IPR001965 Zn-finger-like, PHD finger HMMSmart SM00249 PHD 1 1184, 1226, 2.7e-09 133598 IPR001965 Zn-finger-like, PHD finger ProfileScan PS50016 ZF_PHD_2 1 1182, 1228, 9.250 133598 IPR001965 Zn-finger-like, PHD finger ScanRegExp PS01359 ZF_PHD_1 1 1185, 1225, NA 133598 IPR011011 FYVE/PHD zinc finger superf…
NC64-00562	56611	285	324	243	150	75	83	223.448	254.735	214.926	143.806	104.305	111.491	1	56611 IPR000164 Histone H3 FPrintScan PR00622 HISTONEH3 4 17,70,111,127, 31,87,127,148, 9.6e-25,9.6e-25,9.6e-25,9.6e-25 56611 IPR007125 Histone core HMMPfam PF00125 Histone 1 36, 148, 0.00043 56611 IPR000164 Histone H3 HMMSmart SM00428 H3 1 42, 148, 2.9e-40 56611 IPR007124 Histone-fold/TFIID-TAF/NF-Y ProfileScan PS50028 HIST_TAF 1 77, 145, 14.312 56611 IPR000164 Histone H3 ScanRegExp PS00959 HIST…
NC64-00563	133601	7	9	21	43	57	81	5.48819	7.07596	18.5738	41.2245	79.2715	108.805	3	133601 IPR001806 Ras GTPase FPrintScan PR00449 RASTRNSFRMNG 3 6,79,140, 27,101,153, 3.2e-11,3.2e-11,3.2e-11 133601 IPR001806 Ras GTPase HMMPfam PF00071 Ras 1 7, 479, 2.6e-13 133601 IPR003578 Ras small GTPase, Rho type HMMSmart SM00174 RHO 1 8, 174, 4.4e-05 133601 IPR003579 Ras small GTPase, Rab type HMMSmart SM00175 RAB 1 6, 480, 1.1e-11
NC64-00564	29381	175	186	216	295	328	428	137.205	146.237	191.045	282.819	456.159	574.919	2	NC64-00564 K10610 DDB1; DNA damage-binding protein 1 Ubiquitin mediated proteolysis [PATH:ko04120] Folding, Sorting and Degradation
NC64-00565	56614	5242	4451	3668	2338	1036	1013	4109.87	3499.46	3244.23	2241.46	1440.79	1360.73	1	NC64-00565 K00600 glyA, SHMT; glycine hydroxymethyltransferase [EC:2.1.2.1] Glycine, serine and threonine metabolism [PATH:ko00260] Amino Acid Metabolism
NC64-00566	48441	1600	1617	1499	1349	761	755	1254.44	1271.31	1325.82	1293.3	1058.34	1014.17		NC64-00566 K11108 RCL1; RNA 3'-terminal phosphate cyclase-like protein Ribosome biogenesis in eukaryotes [PATH:ko03008] Translation
NC64-00567	133606	1419	1770	1855	1485	628	558	1112.53	1391.61	1640.69	1423.68	873.378	749.544		0
NC64-00568	133607	731	906	777	768	693	793	573.124	712.313	687.232	736.289	963.775	1065.21		0
NC64-00569	133608	212	222	147	180	135	186	166.214	174.54	130.017	172.568	187.748	249.848		NC64-00569 K12199 VTA1, LIP5; vacuolar protein sorting-associated protein VTA1 Endocytosis [PATH:ko04144] Transport and Catabolism
NC64-00570	56616	196	185	160	145	113	129	153.669	145.45	141.515	139.013	157.152	173.282		0
NC64-00571	49694	1190	1335	1005	731	439	381	932.992	1049.6	888.891	700.817	610.53	511.785		0
NC64-00572	49695	0	3	21	20	25	31	0.5	2.35865	18.5738	19.1742	34.7682	41.6413
NC64-00573	133615	0	0	1	5	3	6	0.5	0.5	0.884469	4.79355	4.17219	8.05961
NC64-00574	14078	67	46	39	35	23	18	52.5298	36.166	34.4943	33.5548	31.9868	24.1788	1	0
NC64-00575	133619	331	451	316	361	214	179	259.513	354.584	279.492	346.094	297.616	240.445		G2-like TF; 133619 IPR006447 Myb-like DNA-binding region, SHAQKYF class HMMTigr TIGR01557 myb_SHAQKYF 1 11, 69, 9.2e-08 133619 IPR009057 Homeodomain-like superfamily SSF46689 Homeodomain-like 1 7, 73, 1.8e-10
NC64-00576	56617	211	180	183	167	131	139	165.43	141.519	161.858	160.105	182.185	186.714		56617 IPR008938 ARM repeat fold superfamily SSF48371 ARM repeat 1 571, 683, 0.011
NC64-00577	133624	1	6	3	6	5	4	0.784027	4.71731	2.65341	5.75226	6.95364	5.37307
NC64-00578	59548	1817	1772	1686	1765	1869	2182	1424.58	1393.18	1491.21	1692.12	2599.27	2931.01	2	59548 IPR003439 ABC transporter BlastProDom PD000006 sp_Q86F48_SCHJA_Q86F48; 1 112, 154, 1e-14 59548 IPR003439 ABC transporter HMMPfam PF00005 ABC_tran 1 20, 188, 7.6e-25 59548 IPR003593 AAA ATPase HMMSmart SM00382 AAA 1 19, 190, 4.8e-12 59548 IPR003439 ABC transporter ProfileScan PS50100 DA_BOX 1 112, 184, 16.100 59548 IPR001687 ATP/GTP-binding site motif A (P-loop) ProfileScan PS50101 ATP_GTP_A…
NC64-00579	49703	1211	1072	967	847	571	637	949.457	842.826	855.282	812.027	794.106	855.662		NC64-00579 K11984 SART1, HAF, SNU66; U4/U6.U5 tri-snRNP-associated protein 1 Spliceosome [PATH:ko03040] Transcription
NC64-00580	133629	2740	3113	2694	2845	2252	2386	2148.23	2447.5	2382.76	2727.53	3131.92	3205.04		133629 IPR006094 FAD linked oxidase, N-terminal HMMPfam PF01565 FAD_binding_4 1 47, 194, 4.1e-30
NC64-00581	133630	367	423	266	228	130	169	287.738	332.57	235.269	218.586	180.795	227.012		133630 IPR002860 Glycosyl hydrolase, BNR repeat HMMPfam PF02012 BNR 4 758,828,1228,1275, 769,839,1239,1286, 10,0.5,0.3,2.5 133630 IPR011040 Sialidase superfamily SSF50939 Sialidases (neuraminidases) 2 704,1173, 866,1312, 1.9e-07,2.6e-08
NC64-00582	133631	300	312	274	269	195	237	235.208	245.3	242.345	257.893	271.192	318.355		133631 IPR002017 Spectrin repeat ProfileScan PS50083 SPEC_REPEAT 1 553, 656, 8.603
NC64-00583	133632	459	408	333	365	269	290	359.868	320.777	294.528	349.929	374.106	389.548		133632 IPR000566 Lipocalin-related protein and Bos/Can/Equ allergen ScanRegExp PS00213 LIPOCALIN 1 275, 288, NA
NC64-00584	133633	149	143	97	72	36	46	116.82	112.429	85.7935	69.0271	50.0662	61.7903	1	133633 IPR001915 Peptidase M48, Ste24p HMMPfam PF01435 Peptidase_M48 1 118, 259, 4.4e-24
NC64-00585	49708	322	345	310	316	203	214	252.457	271.245	274.185	302.952	282.318	287.459		49708 IPR001251 Cellular retinaldehyde-binding)/triple function, C-terminal ProfileScan PS50191 CRAL_TRIO 1 333, 582, 8.886 49708 IPR001251 Cellular retinaldehyde-binding)/triple function, C-terminal superfamily SSF52087 C-terminal domain of phosphatidylinositol transfer protein sec14p 1 491, 563, 2.5e-08
NC64-00586	56621	137	152	119	91	66	76	107.412	119.505	105.252	87.2426	91.7881	102.088		0
NC64-00587	133637	127	118	82	73	40	49	99.5714	92.7737	72.5265	69.9858	55.6291	65.8201		NC64-00587 K08495 GOSR1, GOS1; golgi SNAP receptor complex member 1 SNARE interactions in vesicular transport [PATH:ko04130] Folding, Sorting and Degradation
NC64-00588	133638	791	675	504	602	494	411	620.165	530.697	445.772	577.143	687.02	552.083		133638 IPR001510 Zn-finger, NAD(+) ADP-ribosyltransferase BlastProDom PD004675 sp_Q9ZSV1_MAIZE_Q9ZSV1; 1 8, 91, 0.001 133638 IPR001510 Zn-finger, NAD(+) ADP-ribosyltransferase ProfileScan PS50064 PARP_ZN_FINGER_2 1 5, 89, 13.847
NC64-00589	133639	9	9	13	16	20	31	7.05624	7.07596	11.4981	15.3394	27.8146	41.6413
NC64-00590	133640	125	168	86	89	57	68	98.0034	132.085	76.0643	85.3252	79.2715	91.3422		SBP TF; 133640 IPR004333 SBP HMMPfam PF03110 SBP 1 53, 129, 4.8e-19
NC64-00591	18194	5	4	3	11	12	5	3.92013	3.14487	2.65341	10.5458	16.6887	6.71634
NC64-00592	133643	0	0	0	1	2	1	0.5	0.5	0.5	0.95871	2.78146	1.34327		SBP TF;
NC64-00593	29389	79	114	73	92	50	30	61.9381	89.6288	64.5662	88.2013	69.5364	40.298		29389 IPR010765 Protein of unknown function DUF1350 HMMPfam PF07082 DUF1350 1 54, 297, 5.1e-26
NC64-00594	18697	6	3	6	5	4	7	4.70416	2.35865	5.30681	4.79355	5.56291	9.40288
NC64-00595	133646	1	3	5	26	43	70	0.784027	2.35865	4.42234	24.9265	59.8013	94.0288	4	133646 IPR005828 General substrate transporter HMMPfam PF00083 Sugar_tr 1 31, 534, 1e-07 133646 IPR007114 Major facilitator superfamily ProfileScan PS50850 MFS 1 12, 531, 18.077 133646 IPR005829 Sugar transporter superfamily ScanRegExp PS00217 SUGAR_TRANSPORT_2 1 145, 170, NA
NC64-00596	133649	476	393	380	364	259	284	373.197	308.984	336.098	348.97	360.199	381.488		0
NC64-00597	133653	624	744	727	748	513	335	489.233	584.946	643.009	717.115	713.444	449.995		CO-like TF; 133653 IPR002926 Zn-finger, CONSTANS type BlastProDom PD007661 sp_Q9FRZ7_ORYSA_Q9FRZ7; 1 15, 57, 1e-06 133653 IPR000315 Zn-finger, B-box HMMPfam PF00643 zf-B_box 1 15, 59, 3.6e-07 133653 IPR010402 CCT HMMPfam PF06203 CCT 1 621, 659, 1.9e-16 133653 IPR000315 Zn-finger, B-box ProfileScan PS50119 ZF_BBOX 1 13, 59, 9.015 133653 IPR000345 Cytochrome c heme-binding site ScanRegExp PS00190 C…
NC64-00598	133659	333	340	277	270	219	242	261.081	267.314	244.998	258.852	304.57	325.071		133659 IPR002893 Zn-finger, MYND type HMMPfam PF01753 zf-MYND 1 440, 475, 0.0016 133659 IPR002893 Zn-finger, MYND type ProfileScan PS50865 ZF_MYND_2 1 428, 475, 8.673
NC64-00599	33699	17	29	29	62	61	77	13.3285	22.8003	25.6496	59.44	84.8344	103.432	3	NC64-00599 K13341 PEX7, PTS2R; peroxin-7 Peroxisome [PATH:ko04146] Transport and Catabolism
NC64-00600	133663	3874	3468	3179	2189	1065	1071	3037.32	2726.6	2811.73	2098.62	1481.13	1438.64	1	NC64-00600 K01649 leuA; 2-isopropylmalate synthase [EC:2.3.3.13] Valine, leucine and isoleucine biosynthesis [PATH:ko00290] Amino Acid Metabolism
NC64-00601	33701	578	580	597	429	194	228	453.168	456.006	528.028	411.286	269.801	306.265		NC64-00601 K12833 SF3B14; pre-mRNA branch site protein p14 Spliceosome [PATH:ko03040] Transcription
NC64-00602	133665	15	111	236	309	225	296	11.7604	87.2702	208.735	296.241	312.914	397.607	4	133665 IPR000379 Esterase/lipase/thioesterase ProfileScan PS50187 ESTERASE 1 23, 117, 8.565
NC64-00603	59551	9004	8763	8095	7534	4629	4219	7059.38	6889.63	7159.78	7222.92	6437.68	5667.25		NC64-00603 K01365 CTSL; cathepsin L [EC:3.4.22.15] Lysosome [PATH:ko04142] Transport and Catabolism
NC64-00604	9042	0	4	10	8	20	25	0.5	3.14487	8.84469	7.66968	27.8146	33.5817
NC64-00605	56626	200	243	286	268	209	120	156.805	191.051	252.958	256.934	290.662	161.192		56626 IPR008972 Cupredoxin superfamily SSF49503 Cupredoxins 1 20, 129, 1.5e-08
NC64-00606	133669	0	0	1	9	14	22	0.5	0.5	0.884469	8.62839	19.4702	29.5519
NC64-00607	133670	162	198	181	188	166	165	127.012	155.671	160.089	180.237	230.861	221.639		133670 IPR001251 Cellular retinaldehyde-binding)/triple function, C-terminal HMMPfam PF00650 CRAL_TRIO 1 134, 307, 3.5e-14 133670 IPR001251 Cellular retinaldehyde-binding)/triple function, C-terminal HMMSmart SM00516 SEC14 1 129, 287, 2.5e-30 133670 IPR001251 Cellular retinaldehyde-binding)/triple function, C-terminal ProfileScan PS50191 CRAL_TRIO 1 123, 290, 20.055 133670 IPR001251 Cellular reti…
NC64-00608	29399	53	81	73	65	31	36	41.5534	63.6836	64.5662	62.3161	43.1126	48.3576		29399 IPR000379 Esterase/lipase/thioesterase ProfileScan PS50187 ESTERASE 1 88, 181, 11.820
NC64-00609	133673	101	76	56	64	68	83	79.1867	59.7526	49.5303	61.3574	94.5695	111.491		0
NC64-00610	49731	365	306	280	318	255	313	286.17	240.583	247.651	304.87	354.636	420.443		49731 IPR003397 Mitochondrial import inner membrane translocase, subunit Tim17/22 HMMPfam PF02466 Tim17 1 265, 415, 0.0011 49731 IPR000276 Rhodopsin-like GPCR superfamily ScanRegExp PS00237 G_PROTEIN_RECEP_F1_1 1 370, 386, NA
NC64-00611	133681	52	26	28	16	15	44	40.7694	20.4417	24.7651	15.3394	20.8609	59.1038	1	133681 IPR001810 Cyclin-like F-box HMMPfam PF00646 F-box 1 4, 50, 0.00043 133681 IPR011050 Pectin lyase-like superfamily SSF51126 Pectin lyase-like 1 80, 152, 1.4e-05
NC64-00612	33707	4507	5216	4693	3578	1549	1365	3533.61	4100.91	4150.81	3430.26	2154.24	1833.56		NC64-00612 K02492 hemA; glutamyl-tRNA reductase [EC:1.2.1.70] Porphyrin and chlorophyll metabolism [PATH:ko00860] Metabolism of Cofactors and Vitamins
NC64-00613	133685	65	96	63	70	60	73	50.9617	75.4769	55.7215	67.1097	83.4437	98.0586		NC64-00613 K00020 E1.1.1.31, mmsB; 3-hydroxyisobutyrate dehydrogenase [EC:1.1.1.31] Valine, leucine and isoleucine degradation [PATH:ko00280] Amino Acid Metabolism
NC64-00614	133686	3	6	5	27	42	65	2.35208	4.71731	4.42234	25.8852	58.4106	87.3124	3	133686 IPR000682 Protein-L-isoaspartate(D-aspartate) O-methyltransferase HMMPfam PF01135 PCMT 1 3, 231, 1.2e-75 133686 IPR000682 Protein-L-isoaspartate(D-aspartate) O-methyltransferase HMMTigr TIGR00080 pimt 1 1, 235, 2.2e-49 133686 IPR000051 SAM (and some other nucleotide) binding motif ProfileScan PS50193 SAM_BIND 1 83, 194, 19.218
NC64-00615	56629	2663	2739	2144	1621	1098	1099	2087.86	2153.45	1896.3	1554.07	1527.02	1476.25		56629 IPR001623 Heat shock protein DnaJ, N-terminal HMMPfam PF00226 DnaJ 1 186, 250, 6.3e-16 56629 IPR001623 Heat shock protein DnaJ, N-terminal HMMSmart SM00271 DnaJ 1 185, 242, 6.2e-12 56629 IPR001623 Heat shock protein DnaJ, N-terminal ProfileScan PS50076 DNAJ_2 1 186, 250, 12.492 56629 IPR001623 Heat shock protein DnaJ, N-terminal superfamily SSF46565 Chaperone J-domain 1 183, 256, 1.3e-17
NC64-00616	133688	71	64	25	21	24	24	55.6659	50.3179	22.1117	20.1329	33.3775	32.2384	1	133688 IPR007112 Expansin 45, endoglucanase-like ProfileScan PS50842 EXPANSIN_EG45 1 3, 102, 8.687 133688 IPR009009 Barwin-related endoglucanase superfamily SSF50685 Barwin-like endoglucanases 1 18, 102, 5e-11
NC64-00617	56631	365	341	293	413	223	193	286.17	268.1	259.149	395.947	310.132	259.251		56631 IPR009071 High mobility group box superfamily SSF47095 HMG-box 1 69, 156, 4.1e-07
NC64-00618	33710	44	82	61	79	50	77	34.4972	64.4699	53.9526	75.7381	69.5364	103.432	2	33710 IPR000644 CBS HMMPfam PF00571 CBS 2 62,148, 133,200, 0.17,5.1e-12 33710 IPR000644 CBS HMMSmart SM00116 CBS 1 153, 200, 3.9e-09 33710 IPR000644 CBS ProfileScan PS50147 SNF4_REP 1 153, 199, 12.495
NC64-00619	49741	44	43	46	29	17	35	34.4972	33.8074	40.6856	27.8026	23.6424	47.0144
NC64-00620	49742	55	66	60	59	43	23	43.1215	51.8904	53.0681	56.5639	59.8013	30.8952		49742 IPR002155 Thiolase ScanRegExp PS00099 THIOLASE_3 1 9, 22, NA 49742 IPR011038 Calycin superfamily SSF50814 Lipocalins 1 44, 86, 0.0044
NC64-00621	133694	188	203	147	178	81	87	147.397	159.602	130.017	170.65	112.649	116.864		133694 IPR002885 PPR repeat HMMPfam PF01535 PPR 6 42,82,117,152,187,222, 76,116,151,186,221,256, 0.00055,0.00066,0.0028,1,4.5,0.73 133694 IPR002885 PPR repeat HMMTigr TIGR00756 PPR 5 42,82,117,152,222, 77,116,151,186,256, 4.7e-05,0.00022,0.0012,0.18,0.1 133694 IPR008940 Protein prenyltransferase superfamily SSF48439 Protein prenylyltransferase 1 39, 245, 3.7e-25
NC64-00622	133695	16	26	30	60	66	74	12.5444	20.4417	26.5341	57.5226	91.7881	99.4018	3	NC64-00622 K04424 ZAK, MLTK; sterile alpha motif and leucine zipper containing kinase AZK [EC:2.7.11.25] MAPK signaling pathway [PATH:ko04010] Signal Transduction
NC64-00623	133696	70	107	94	104	68	65	54.8819	84.1253	83.1401	99.7058	94.5695	87.3124		133696 IPR003612 Plant lipid transfer/seed storage/trypsin-alpha amylase inhibitor HMMPfam PF00234 Tryp_alpha_amyl 1 72, 174, 0.13 133696 IPR003612 Plant lipid transfer/seed storage/trypsin-alpha amylase inhibitor superfamily SSF47699 Bifunctional inhibitor/lipid-transfer protein/seed storage 2S albumin 1 76, 181, 5.4e-05
NC64-00624	49746	1879	2133	1756	1617	1072	1030	1473.19	1677	1553.13	1550.23	1490.86	1383.57		NC64-00624 K04424 ZAK, MLTK; sterile alpha motif and leucine zipper containing kinase AZK [EC:2.7.11.25] MAPK signaling pathway [PATH:ko04010] Signal Transduction
NC64-00625	133698	440	490	423	436	430	495	344.972	385.247	374.13	417.997	598.013	664.918		133698 IPR001841 Zn-finger, RING HMMPfam PF00097 zf-C3HC4 1 870, 909, 3.7e-05 133698 IPR001841 Zn-finger, RING HMMSmart SM00184 RING 1 790, 909, 0.004 133698 IPR001841 Zn-finger, RING ProfileScan PS50089 ZF_RING_2 1 879, 910, 9.539
NC64-00626	33715	987	941	828	815	623	698	773.835	739.831	732.34	781.348	866.424	937.601		33715 IPR001984 Peptidase S16, lon protease FPrintScan PR00830 ENDOLAPTASE 5 250,554,640,670,693, 269,570,659,689,711, 1.2e-52,1.2e-52,1.2e-52,1.2e-52,1.2e-52 33715 IPR003959 AAA ATPase, central region HMMPfam PF00004 AAA 1 245, 440, 2.8e-50 33715 IPR008269 Peptidase S16, lon C-terminal HMMPfam PF05362 Lon_C 1 527, 740, 3e-93 33715 IPR003593 AAA ATPase HMMSmart SM00382 AAA 1 242, 387, 9.6e-12 337…
NC64-00627	56636	28	42	47	52	36	64	21.9528	33.0211	41.57	49.8529	50.0662	85.9691	2	NC64-00627 K04423 MAP3K12, MUK; mitogen-activated protein kinase kinase kinase 12 [EC:2.7.11.25] MAPK signaling pathway [PATH:ko04010] Signal Transduction
NC64-00628	133701	92	78	78	65	39	47	72.1305	61.325	68.9886	62.3161	54.2384	63.1336		133701 IPR004331 SPX, N-terminal HMMPfam PF03105 SPX 1 1, 191, 1.4e-14
NC64-00629	133702	1	2	8	11	17	13	0.784027	1.57244	7.07575	10.5458	23.6424	17.4625
NC64-00630	133703	350	274	225	183	169	205	274.409	215.424	199.006	175.444	235.033	275.37		133703 IPR001440 TPR repeat HMMPfam PF00515 TPR 7 34,68,296,330,367,430,504, 67,104,329,363,400,463,537, 0.051,1.5,0.00048,0.18,1.1,1.1,0.038 133703 IPR001440 TPR repeat HMMSmart SM00028 TPR 7 34,68,296,330,367,430,504, 67,104,329,363,400,463,537, 9.2,2.3e+02,0.078,18,89,3.5e+02,0.63 133703 IPR001440 TPR repeat ProfileScan PS50005 TPR_REPEAT 4 34,296,330,367, 67,329,363,400, 7.375,8.762,7.788,8.8…
NC64-00631	133704	97	111	73	100	61	74	76.0506	87.2702	64.5662	95.871	84.8344	99.4018		133704 IPR004263 Exostosin-like HMMPfam PF03016 Exostosin 1 371, 707, 1.9e-29 133704 IPR006209 EGF-like ScanRegExp PS00022 EGF_1 2 153,316, 164,327, NA,NA 133704 IPR006209 EGF-like ScanRegExp PS01186 EGF_2 2 153,316, 164,327, NA,NA 133704 IPR008985 Concanavalin A-like lectin/glucanase superfamily SSF49899 Concanavalin A-like lectins/glucanases 1 160, 506, 0.0081
NC64-00632	6787	129	119	111	125	82	123	101.139	93.5599	98.1761	119.839	114.04	165.222		NC64-00632 K00703 E2.4.1.21, glgA; starch synthase [EC:2.4.1.21] Starch and sucrose metabolism [PATH:ko00500] Carbohydrate Metabolism
NC64-00633	56640	2255	2264	2184	2069	1465	1129	1767.98	1780	1931.68	1983.57	2037.42	1516.55		0
NC64-00634	49756	85	106	79	107	123	183	66.6423	83.3391	69.8731	102.582	171.06	245.818	2	0
NC64-00635	48446	41	28	39	34	34	56	32.1451	22.0141	34.4943	32.5961	47.2848	75.223	2	NC64-00635 K00167 E1.2.4.4B, bkdA2; 2-oxoisovalerate dehydrogenase E1 component, beta subunit [EC:1.2.4.4] Valine, leucine and isoleucine degradation [PATH:ko00280] Amino Acid Metabolism
NC64-00636	137536	333	369	306	364	324	404	261.081	290.114	270.648	348.97	450.596	542.68	2	137536 IPR001844 Chaperonin Cpn60 ScanRegExp PS00296 CHAPERONINS_CPN60 1 543, 554, NA 137536 IPR008941 TPR-like superfamily SSF48452 TPR-like 1 238, 480, 0.011
NC64-00637	137537	2501	2291	1908	1899	1173	1333	1960.85	1801.23	1687.57	1820.59	1631.32	1790.58		137537 IPR001680 G-protein beta WD-40 repeat BlastProDom PD000018 sp_Q9W0B8_DROME_Q9W0B8; 4 47,88,130,205, 80,122,164,226, 1e-12,7e-15,2e-12,4e-05 137537 IPR001680 G-protein beta WD-40 repeat FPrintScan PR00320 GPROTEINBRPT 3 66,108,150, 80,122,164, 1e-06,1e-06,1e-06 137537 IPR001680 G-protein beta WD-40 repeat HMMPfam PF00400 WD40 4 1,42,84,126, 37,79,121,163, 3.1,1.6e-09,3.5e-11,4.3e-12 137537 …
NC64-00638	137539	244	211	216	180	89	93	191.303	165.892	191.045	172.568	123.775	124.924		0
NC64-00639	9547	19	13	6	15	10	9	14.8965	10.2208	5.30681	14.3806	13.9073	12.0894
NC64-00640	137543	2440	2153	1765	1307	689	833	1913.03	1692.73	1561.09	1253.03	958.212	1118.94	1	137543 IPR002867 Zn-finger, cysteine-rich C6HC HMMPfam PF01485 IBR 1 180, 244, 1.9e-21 137543 IPR002867 Zn-finger, cysteine-rich C6HC HMMSmart SM00647 IBR 2 180,257, 244,317, 7.8e-19,0.0012
NC64-00641	137544	26	50	43	35	37	48	20.3847	39.3109	38.0322	33.5548	51.457	64.4769	2	137544 IPR001314 Peptidase S1A, chymotrypsin FPrintScan PR00722 CHYMOTRYPSIN 3 46,121,245, 61,135,257, 7.1e-09,7.1e-09,7.1e-09 137544 IPR001254 Peptidase S1, chymotrypsin HMMPfam PF00089 Trypsin 1 17, 304, 4.9e-22 137544 IPR001254 Peptidase S1, chymotrypsin HMMSmart SM00020 Tryp_SPc 1 16, 304, 1.2e-32 137544 IPR001254 Peptidase S1, chymotrypsin ProfileScan PS50240 TRYPSIN_DOM 1 17, 309, 20.823 13…
NC64-00642	49761	768	938	789	864	561	384	602.133	737.472	697.846	828.325	780.199	515.815		49761 IPR010990 Transcription factors TFIIS, elongin A, CRSP70, conserved superfamily SSF47676 Conserved domain common to transcription factors TFIIS, elongin A, CRSP70 1 685, 736, 4.7e-08
NC64-00643	137547	280	300	241	257	207	236	219.528	235.865	213.157	246.388	287.881	317.011		0
NC64-00644	49764	5	7	1	3	3	4	3.92013	5.50352	0.884469	2.87613	4.17219	5.37307
NC64-00645	137554	1	0	0	5	7	18	0.784027	0.5	0.5	4.79355	9.7351	24.1788
NC64-00646	19172	221	266	195	156	104	98	173.27	209.134	172.471	149.559	144.636	131.64		NC64-00646 K00059 fabG; 3-oxoacyl-[acyl-carrier protein] reductase [EC:1.1.1.100] Biosynthesis of unsaturated fatty acids [PATH:ko01040] Lipid Metabolism
NC64-00647	137556	1045	963	844	1054	785	720	819.308	757.128	746.492	1010.48	1091.72	967.153		0
NC64-00648	137557	144	138	114	96	58	76	112.9	108.498	100.829	92.0361	80.6623	102.088		137557 IPR004776 Auxin Efflux Carrier HMMPfam PF03547 Auxin_eff 1 18, 500, 0.00017
NC64-00649	49769	341	333	258	262	231	276	267.353	261.811	228.193	251.182	321.258	370.742		NC64-00649 K02605 ORC3; origin recognition complex subunit 3 Cell cycle - yeast [PATH:ko04111] Cell Growth and Death
NC64-00650	56644	1263	1593	1527	1523	1182	1318	990.226	1252.45	1350.58	1460.11	1643.84	1770.43		NC64-00650 K09667 OGT; polypeptide N-acetylglucosaminyltransferase [EC:2.4.1.-] Other types of O-glycan biosynthesis [PATH:ko00514] Glycan Biosynthesis and Metabolism
NC64-00651	15459	406	390	387	453	261	201	318.315	306.625	342.29	434.296	362.98	269.997		E2F/DP TF; NC64-00651 K09392 TFDP2; transcription factor Dp-2 Cell cycle [PATH:ko04110] Cell Growth and Death
NC64-00652	137561	115	112	60	52	44	47	90.1631	88.0564	53.0681	49.8529	61.1921	63.1336		137561 IPR001940 Peptidase S1C, hrtA/degQ FPrintScan PR00834 PROTEASES2C 3 110,198,220, 130,215,237, 9.7e-06,9.7e-06,9.7e-06 137561 IPR009003 Peptidase, trypsin-like serine and cysteine proteases superfamily SSF50494 Trypsin-like serine proteases 1 25, 256, 3.9e-13
NC64-00653	137562	43	43	47	36	40	56	33.7132	33.8074	41.57	34.5135	55.6291	75.223	2	0
NC64-00654	137563	86	86	62	49	32	53	67.4263	67.6147	54.8371	46.9768	44.5033	71.1932		0
NC64-00655	137564	108	101	103	93	66	85	84.6749	79.408	91.1003	89.16	91.7881	114.178		NC64-00655 K10703 PHS1; 3-hydroxy acyl-CoA dehydratase [EC:4.2.1.-] Biosynthesis of unsaturated fatty acids [PATH:ko01040] Lipid Metabolism
NC64-00656	56646	2134	2524	2408	2053	751	623	1673.11	1984.41	2129.8	1968.23	1044.44	836.856	1	56646 IPR002641 Patatin HMMPfam PF01734 Patatin 1 254, 426, 4.3e-08
NC64-00657	14696	1280	1285	1306	1207	541	424	1003.55	1010.29	1155.12	1157.16	752.384	569.546		NC64-00657 K09580 PDIA1, P4HB; protein disulfide-isomerase A1 [EC:5.3.4.1] Protein processing in endoplasmic reticulum [PATH:ko04141] Folding, Sorting and Degradation
NC64-00658	19043	29	46	38	37	35	51	22.7368	36.166	33.6098	35.4723	48.6755	68.5067	2	0
NC64-00659	18857	1784	1451	1336	1028	496	536	1398.7	1140.8	1181.65	985.554	689.801	719.992	1	NC64-00659 K09490 HSPA5, BIP; heat shock 70kDa protein 5 Protein export [PATH:ko03060] Folding, Sorting and Degradation
NC64-00660	19360	601	502	517	524	289	302	471.2	394.681	457.27	502.364	401.921	405.667		NC64-00660 K09487 HSP90B, TRA1; heat shock protein 90kDa beta Plant-pathogen interaction [PATH:ko04626] Environmental Adaptation
NC64-00661	137569	383	462	468	452	401	249	300.282	363.233	413.931	433.337	557.682	334.474		NC64-00661 K14491 ARR-B; two-component response regulator ARR-B family Plant hormone signal transduction [PATH:ko04075] Signal Transduction
NC64-00662	19181	58	59	29	20	18	22	45.4736	46.3869	25.6496	19.1742	25.0331	29.5519	1	19181 IPR008629 GUN4-like HMMPfam PF05419 GUN4 1 8, 142, 7.8e-51
NC64-00663	137572	121	110	80	82	41	63	94.8673	86.484	70.7575	78.6142	57.0199	84.6259		B3 TF; 0
NC64-00664	137573	19	19	13	15	14	27	14.8965	14.9381	11.4981	14.3806	19.4702	36.2682		NC64-00664 K03426 E3.6.1.22, NUDT12, nudC; NAD+ diphosphatase [EC:3.6.1.22] Nicotinate and nicotinamide metabolism [PATH:ko00760] Metabolism of Cofactors and Vitamins
NC64-00665	19238	106	109	101	83	63	66	83.1069	85.6977	89.3314	79.5729	87.6159	88.6557		NC64-00665 K00002 E1.1.1.2, adh; alcohol dehydrogenase (NADP+) [EC:1.1.1.2] Glycolysis / Gluconeogenesis [PATH:ko00010] Carbohydrate Metabolism
NC64-00666	33737	142	111	87	96	63	72	111.332	87.2702	76.9488	92.0361	87.6159	96.7153		33737 IPR011550 Amidohydrolase-like BlastProDom PD001248 sp_Q872I9_NEUCR_Q872I9; 1 357, 415, 1e-06 33737 IPR006680 Amidohydrolase HMMPfam PF01979 Amidohydro_1 1 67, 390, 6.1e-34 33737 IPR000010 Proteinase inhibitor I25, cystatin ScanRegExp PS00287 CYSTATIN 1 376, 389, NA 33737 IPR011059 Metallo-dependent hydrolase, composite superfamily SSF51338 Composite domain of metallo-dependent hydrolases 1 …
NC64-00667	48451	336	312	334	304	118	155	263.433	245.3	295.413	291.448	164.106	208.207		NC64-00667 K00940 E2.7.4.6, ndk; nucleoside-diphosphate kinase [EC:2.7.4.6] Purine metabolism [PATH:ko00230] Nucleotide Metabolism
NC64-00668	19318	250	217	173	109	60	71	196.007	170.609	153.013	104.499	83.4437	95.372	1	NC64-00668 K04649 HIP2, UBC1; ubiquitin-conjugating enzyme (huntingtin interacting protein 2) [EC:6.3.2.19] Ubiquitin mediated proteolysis [PATH:ko04120] Folding, Sorting and Degradation
NC64-00669	137579	56	64	68	44	29	18	43.9055	50.3179	60.1439	42.1832	40.3311	24.1788		137579 IPR008979 Galactose-binding like superfamily SSF49785 Galactose-binding domain-like 1 2, 135, 2.3e-08
NC64-00670	137580	184	247	200	159	70	54	144.261	194.196	176.894	152.435	97.351	72.5365		137580 IPR000209 Peptidase S8 and S53, subtilisin, kexin, sedolisin FPrintScan PR00723 SUBTILISIN 2 237,291, 256,304, 1.5e-05,1.5e-05 137580 IPR000209 Peptidase S8 and S53, subtilisin, kexin, sedolisin ScanRegExp PS00137 SUBTILASE_HIS 1 295, 305, 8e-5 137580 IPR000209 Peptidase S8 and S53, subtilisin, kexin, sedolisin ScanRegExp PS00138 SUBTILASE_SER 1 336, 346, NA
NC64-00671	56649	247	252	228	175	129	95	193.655	198.127	201.659	167.774	179.404	127.61		0
NC64-00672	49781	37	33	34	49	36	55	29.009	25.9452	30.0719	46.9768	50.0662	73.8797	2	49781 IPR001283 Allergen V5/Tpx-1 related FPrintScan PR00837 V5TPXLIKE 4 36,96,122,159, 54,109,138,172, 1.9e-12,1.9e-12,1.9e-12,1.9e-12 49781 IPR002413 Ves allergen FPrintScan PR00838 V5ALLERGEN 2 36,121, 54,140, 7.8e-06,7.8e-06 49781 IPR001283 Allergen V5/Tpx-1 related HMMPfam PF00188 SCP 1 21, 163, 2.3e-20 49781 IPR001283 Allergen V5/Tpx-1 related HMMSmart SM00198 SCP 1 15, 172, 6.3e-14 49781 I…
NC64-00673	49782	231	226	186	135	98	145	181.11	177.685	164.511	129.426	136.291	194.774		NC64-00673 K05289 GAA1; glycosylphosphatidylinositol transamidase Glycosylphosphatidylinositol(GPI)-anchor biosynthesis [PATH:ko00563] Glycan Biosynthesis and Metabolism
NC64-00674	49784	699	686	506	407	228	300	548.035	539.345	447.541	390.195	317.086	402.98		49784 IPR000637 HMG-I and HMG-Y, DNA-binding HMMPfam PF02178 AT_hook 1 768, 780, 0.039 49784 IPR000566 Lipocalin-related protein and Bos/Can/Equ allergen ScanRegExp PS00213 LIPOCALIN 1 542, 553, NA
NC64-00675	137587	50	63	57	66	49	58	39.2013	49.5317	50.4147	63.2748	68.1457	77.9095		NC64-00675 K13071 PAO, ACD1; pheophorbide a oxygenase [EC:1.14.12.20] Porphyrin and chlorophyll metabolism [PATH:ko00860] Metabolism of Cofactors and Vitamins
NC64-00676	137589	111	144	114	115	107	109	87.027	113.215	100.829	110.252	148.808	146.416		NC64-00676 K13071 PAO, ACD1; pheophorbide a oxygenase [EC:1.14.12.20] Porphyrin and chlorophyll metabolism [PATH:ko00860] Metabolism of Cofactors and Vitamins
NC64-00677	137591	404	472	364	257	132	146	316.747	371.095	321.947	246.388	183.576	196.117		137591 IPR001943 UvrB/UvrC protein HMMPfam PF02151 UVR 1 49, 82, 0.0022 137591 IPR001943 UvrB/UvrC protein ProfileScan PS50151 UVR 1 49, 84, 8.640
NC64-00678	17068	299	241	123	104	79	76	234.424	189.479	108.79	99.7058	109.868	102.088	1	17068 IPR005289 GTP-binding HMMTigr TIGR00650 MG442 1 31, 80, 9.2e-09
NC64-00679	137593	1764	1455	1302	1532	1039	958	1383.02	1143.95	1151.58	1468.74	1444.97	1286.85		137593 IPR007019 Surfeit locus 6 HMMPfam PF04935 SURF6 1 200, 394, 5.3e-16
NC64-00680	48452	2426	2423	2188	2338	2071	2222	1902.05	1905.01	1935.22	2241.46	2880.2	2984.74		NC64-00680 K00135 E1.2.1.16, gabD; succinate-semialdehyde dehydrogenase (NADP+) [EC:1.2.1.16] Alanine, aspartate and glutamate metabolism [PATH:ko00250] Amino Acid Metabolism
NC64-00681	49788	332	352	287	356	296	316	260.297	276.749	253.843	341.301	411.656	424.473		0
NC64-00682	137597	578	711	625	618	500	462	453.168	559.001	552.793	592.483	695.364	620.59		NC64-00682 K05704 SRC; proto-oncogene tyrosine-protein kinase Src [EC:2.7.10.2] Regulation of actin cytoskeleton [PATH:ko04810] Cell Motility
NC64-00683	137598	154	123	101	54	34	48	120.74	96.7048	89.3314	51.7703	47.2848	64.4769	1	0
NC64-00684	137599	59	83	74	78	31	25	46.2576	65.2561	65.4507	74.7794	43.1126	33.5817		137599 IPR007113 Cupin region ProfileScan PS50849 CUPIN 1 49, 91, 13.634 137599 IPR011051 RmlC-like cupin superfamily SSF51182 RmlC-like cupins 1 1, 103, 5.2e-16
NC64-00685	137600	279	272	248	249	176	180	218.744	213.851	219.348	238.719	244.768	241.788		NC64-00685 K00472 E1.14.11.2; prolyl 4-hydroxylase [EC:1.14.11.2] Arginine and proline metabolism [PATH:ko00330] Amino Acid Metabolism
NC64-00686	8390	44	45	35	31	36	35	34.4972	35.3798	30.9564	29.72	50.0662	47.0144
NC64-00687	19302	376	407	385	423	251	249	294.794	319.991	340.521	405.534	349.073	334.474		0
NC64-00688	137603	60	75	81	71	58	46	47.0416	58.9663	71.642	68.0684	80.6623	61.7903		137603 IPR001611 Leucine-rich repeat HMMPfam PF00560 LRR 3 277,302,353, 300,325,374, 32,2.6,9.1 137603 IPR007090 Leucine-rich repeat, plant specific ProfileScan PS50502 LRR_PS 1 258, 336, 12.562
NC64-00689	137604	149	148	147	133	110	95	116.82	116.36	130.017	127.508	152.98	127.61		NC64-00689 K04418 MAP3K10, MLK2; mitogen-activated protein kinase kinase kinase 10 [EC:2.7.11.25] MAPK signaling pathway [PATH:ko04010] Signal Transduction
NC64-00690	137605	84	110	97	99	101	116	65.8583	86.484	85.7935	94.9123	140.464	155.819	2	137605 IPR000719 Protein kinase BlastProDom PD000001 sp_Q869X3_DICDI_Q869X3; 1 592, 820, 3e-15 137605 IPR000719 Protein kinase HMMPfam PF00069 Pkinase 1 588, 827, 7.8e-31 137605 IPR001611 Leucine-rich repeat HMMPfam PF00560 LRR 4 213,293,318,369, 266,317,341,395, 14,9.3,6.2,6.6 137605 IPR001245 Tyrosine protein kinase HMMSmart SM00219 TyrKc 1 591, 827, 3.4e-13 137605 IPR002290 Serine/threonine pr…
NC64-00691	137606	646	645	543	570	352	274	506.481	507.111	480.267	546.465	489.536	368.055		137606 IPR002989 Mycobacterial pentapeptide repeat HMMPfam PF01469 Pentapeptide_2 1 853, 892, 4.8e-07 137606 IPR008160 Collagen triple helix repeat ProfileScan PS50288 COLLAGEN_REP 1 492, 520, 10.811 137606 IPR000886 Endoplasmic reticulum targeting sequence ScanRegExp PS00014 ER_TARGET 1 973, 976, NA
NC64-00692	137608	8	4	12	11	17	22	6.27222	3.14487	10.6136	10.5458	23.6424	29.5519
NC64-00693	137609	154	177	209	226	283	374	120.74	139.161	184.854	216.668	393.576	502.382	2	0
NC64-00694	137610	564	466	363	318	176	172	442.191	366.378	321.062	304.87	244.768	231.042		0
NC64-00695	19042	147	125	104	100	107	113	115.252	98.2772	91.9848	95.871	148.808	151.789		NC64-00695 K01515 nudF; ADP-ribose pyrophosphatase [EC:3.6.1.13] Purine metabolism [PATH:ko00230] Nucleotide Metabolism
NC64-00696	56654	1006	1075	823	858	755	774	788.731	845.184	727.918	822.573	1050	1039.69		NC64-00696 K05704 SRC; proto-oncogene tyrosine-protein kinase Src [EC:2.7.10.2] Regulation of actin cytoskeleton [PATH:ko04810] Cell Motility
NC64-00697	137613	9054	8488	7782	7187	5139	5827	7098.58	6673.42	6882.94	6890.25	7146.95	7827.22		NC64-00697 K12818 DHX8, PRP22; ATP-dependent RNA helicase DHX8/PRP22 [EC:3.6.4.13] Spliceosome [PATH:ko03040] Transcription
NC64-00698	18894	104	68	53	70	65	81	81.5388	53.4628	46.8769	67.1097	90.3974	108.805		18894 IPR003689 Zinc transporter ZIP HMMPfam PF02535 Zip 1 3, 259, 1.3e-16
NC64-00699	137615	14	8	11	24	21	34	10.9764	6.28974	9.72916	23.009	29.2053	45.6711
NC64-00700	137616	2911	2961	2634	2357	1281	1064	2282.3	2327.99	2329.69	2259.68	1781.52	1429.24		137616 IPR005502 ADP-ribosylglycohydrolase HMMPfam PF03747 ADP_ribosyl_GH 1 13, 355, 0.00016
NC64-00701	48454	1049	1018	957	995	709	725	822.444	800.37	846.437	953.916	986.027	973.869		48454 IPR006051 DNA photolyase, FAD- binding N-terminal BlastProDom PD004390 sp_Q8KF21_CHLTE_Q8KF21; 1 196, 301, 2e-20 48454 IPR008149 DNA photolyase,FAD-binding, C-terminal BlastProDom PD007711 sp_Q84JX2_SPIOL_Q84JX2; 1 302, 430, 6e-60 48454 IPR006050 DNA photolyase, N-terminal HMMPfam PF00875 DNA_photolyase 1 1, 164, 8.6e-47 48454 IPR005101 DNA photolyase, FAD-binding HMMPfam PF03441 FAD_bindin…
NC64-00702	33744	200	205	184	168	116	105	156.805	161.175	162.742	161.063	161.325	141.043		NC64-00702 K00765 E2.4.2.17, hisG; ATP phosphoribosyltransferase [EC:2.4.2.17] Histidine metabolism [PATH:ko00340] Amino Acid Metabolism
NC64-00703	137619	101	131	112	137	67	57	79.1867	102.995	99.0605	131.343	93.1788	76.5663		137619 IPR000345 Cytochrome c heme-binding site ScanRegExp PS00190 CYTOCHROME_C 1 21, 26, NA
NC64-00704	55965	101	95	77	60	45	47	79.1867	74.6907	68.1041	57.5226	62.5828	63.1336		55965 IPR003663 Sugar transporter FPrintScan PR00171 SUGRTRNSPORT 5 3,88,236,323,346, 13,107,246,344,358, 1.6e-21,1.6e-21,1.6e-21,1.6e-21,1.6e-21 55965 IPR005828 General substrate transporter HMMPfam PF00083 Sugar_tr 1 1, 422, 8.5e-109 55965 IPR003663 Sugar transporter HMMTigr TIGR00879 SP 1 1, 418, 4e-73 55965 IPR007114 Major facilitator superfamily ProfileScan PS50850 MFS 1 1, 411, 45.725 55965…
NC64-00705	137622	36	40	49	40	26	74	28.225	31.4487	43.339	38.3484	36.1589	99.4018	2	137622 IPR001841 Zn-finger, RING HMMPfam PF00097 zf-C3HC4 1 138, 179, 4.1e-09 137622 IPR001841 Zn-finger, RING HMMSmart SM00184 RING 1 138, 179, 2.9e-08 137622 IPR001841 Zn-finger, RING ProfileScan PS50089 ZF_RING_2 1 138, 180, 12.917 137622 IPR001841 Zn-finger, RING ScanRegExp PS00518 ZF_RING_1 1 157, 166, 8e-5
NC64-00706	18903	36	28	25	22	9	20	28.225	22.0141	22.1117	21.0916	12.5166	26.8654
NC64-00707	137624	81	91	88	97	128	211	63.5062	71.5458	77.8333	92.9948	178.013	283.43	2	NC64-00707 K02327 POLD1; DNA polymerase delta subunit 1 [EC:2.7.7.7] Purine metabolism [PATH:ko00230] Nucleotide Metabolism
NC64-00708	14958	55	64	46	32	25	20	43.1215	50.3179	40.6856	30.6787	34.7682	26.8654		14958 IPR001440 TPR repeat HMMPfam PF00515 TPR 3 1,28,62, 27,61,88, 0.19,0.078,1.1 14958 IPR001440 TPR repeat HMMSmart SM00028 TPR 3 1,28,62, 27,61,88, 29,0.35,1.8e+02 14958 IPR001440 TPR repeat ProfileScan PS50005 TPR_REPEAT 3 1,28,62, 27,61,88, 11.033,8.349,8.496 14958 IPR001440 TPR repeat ProfileScan PS50293 TPR_REGION 1 1, 88, 23.274 14958 IPR008941 TPR-like superfamily SSF48452 TPR-like 1 1,…
NC64-00709	137626	101	126	100	101	105	130	79.1867	99.0634	88.4469	96.8297	146.026	174.625	2	NC64-00709 K01192 E3.2.1.25, MANBA, manB; beta-mannosidase [EC:3.2.1.25] Other glycan degradation [PATH:ko00511] Glycan Biosynthesis and Metabolism
NC64-00710	137627	105	108	80	78	72	53	82.3228	84.9115	70.7575	74.7794	100.132	71.1932		NC64-00710 K12603 CNOT6, CCR4; CCR4-NOT transcription complex subunit 6 RNA degradation [PATH:ko03018] Folding, Sorting and Degradation
NC64-00711	137629	1338	1173	875	944	564	552	1049.03	922.234	773.91	905.022	784.371	741.484		0
NC64-00712	137630	457	492	418	368	186	216	358.3	386.819	369.708	352.805	258.676	290.146		NC64-00712 K01693 E4.2.1.19, hisB; imidazoleglycerol-phosphate dehydratase [EC:4.2.1.19] Histidine metabolism [PATH:ko00340] Amino Acid Metabolism
NC64-00713	29444	6781	6051	5083	3351	1365	1436	5316.49	4757.4	4495.76	3212.64	1898.34	1928.93	1	NC64-00713 K09503 DNAJA2; DnaJ homolog subfamily A member 2 Protein processing in endoplasmic reticulum [PATH:ko04141] Folding, Sorting and Degradation
NC64-00714	48457	18272	18489	18028	17041	7688	6096	14325.7	14536.4	15945.2	16337.4	10691.9	8188.56		NC64-00714 K00927 PGK, pgk; phosphoglycerate kinase [EC:2.7.2.3] Glycolysis / Gluconeogenesis [PATH:ko00010] Carbohydrate Metabolism
NC64-00715	18852	1157	1143	672	448	267	243	907.119	898.647	594.363	429.502	371.325	326.414	1	18852 IPR001486 Protozoan/cyanobacterial globin BlastProDom PD004840 sp_GLBN_SYNY3_P73925; 1 14, 129, 6e-15 18852 IPR001486 Protozoan/cyanobacterial globin HMMPfam PF01152 Bac_globin 1 15, 140, 1.1e-20 18852 IPR009050 Globin-like superfamily SSF46458 Globin-like 1 15, 140, 9.3e-24
NC64-00716	137637	1632	1781	1622	1778	1423	1618	1279.53	1400.25	1434.61	1704.59	1979.01	2173.41		0
NC64-00717	137638	0	0	2	3	21	30	0.5	0.5	1.76894	2.87613	29.2053	40.298
NC64-00718	137639	314	281	280	221	154	228	246.184	220.927	247.651	211.875	214.172	306.265		NC64-00718 K12857 SNRNP40, PRP8BP; Prp8 binding protein Spliceosome [PATH:ko03040] Transcription
NC64-00719	49810	217	239	197	209	149	149	170.134	187.906	174.24	200.37	207.219	200.147		49810 IPR001752 Kinesin, motor region FPrintScan PR00380 KINESINHEAVY 4 113,232,267,316, 134,249,285,337, 3.2e-25,3.2e-25,3.2e-25,3.2e-25 49810 IPR001752 Kinesin, motor region HMMPfam PF00225 Kinesin 1 93, 377, 8.3e-29 49810 IPR001752 Kinesin, motor region HMMSmart SM00129 KISc 1 13, 381, 2.3e-22 49810 IPR001752 Kinesin, motor region ProfileScan PS50067 KINESIN_MOTOR_DOMAIN2 1 12, 297, 23.255 498…
NC64-00720	137642	788	593	509	572	490	560	617.813	466.227	450.195	548.382	681.457	752.23		137642 IPR001687 ATP/GTP-binding site motif A (P-loop) ProfileScan PS50101 ATP_GTP_A2 1 532, 552, 9.141 137642 IPR000566 Lipocalin-related protein and Bos/Can/Equ allergen ScanRegExp PS00213 LIPOCALIN 1 591, 603, NA
NC64-00721	137643	2518	2393	2102	1961	1306	1302	1974.18	1881.42	1859.15	1880.03	1816.29	1748.93		137643 IPR001394 Peptidase C19, ubiquitin carboxyl-terminal hydrolase 2 HMMPfam PF00443 UCH 1 1564, 1886, 1.4e-06 137643 IPR001394 Peptidase C19, ubiquitin carboxyl-terminal hydrolase 2 ProfileScan PS50235 UCH_2_3 1 194, 1890, 10.022
NC64-00722	137645	166	124	95	101	79	88	130.148	97.491	84.0246	96.8297	109.868	118.208		NC64-00722 K14682 argAB; amino-acid N-acetyltransferase [EC:2.3.1.1] Arginine and proline metabolism [PATH:ko00330] Amino Acid Metabolism
NC64-00723	137646	228	209	121	105	57	77	178.758	164.32	107.021	100.665	79.2715	103.432	1	137646 IPR002893 Zn-finger, MYND type HMMPfam PF01753 zf-MYND 1 838, 874, 4.8e-06 137646 IPR002893 Zn-finger, MYND type ProfileScan PS50865 ZF_MYND_2 1 831, 874, 10.479 137646 IPR002893 Zn-finger, MYND type ScanRegExp PS01360 ZF_MYND_1 1 829, 874, NA
NC64-00724	137647	49	55	41	47	32	65	38.4173	43.242	36.2632	45.0594	44.5033	87.3124	2	0
NC64-00725	137648	1267	1204	1161	754	361	346	993.362	946.606	1026.87	722.867	502.053	464.771	1	0
NC64-00726	137649	599	593	660	440	195	182	469.632	466.227	583.75	421.832	271.192	244.475		0
NC64-00727	29451	219	216	224	185	95	120	171.702	169.823	198.121	177.361	132.119	161.192		29451 IPR001395 Aldo/keto reductase BlastProDom PD000288 sp_Q8GSK5_EEEEE_Q8GSK5; 1 48, 325, 6e-66 29451 IPR000005 Helix-turn-helix, AraC type FPrintScan PR00032 HTHARAC 2 95,110, 110,126, 93,93 29451 IPR001395 Aldo/keto reductase FPrintScan PR00069 ALDKETRDTASE 2 146,180, 164,197, 6.6e-07,6.6e-07 29451 IPR001395 Aldo/keto reductase HMMPfam PF00248 Aldo_ket_red 1 49, 351, 1.3e-52
NC64-00728	19264	63	86	58	87	71	89	49.3937	67.6147	51.2992	83.4077	98.7417	119.551	2	19264 IPR001190 Speract/scavenger receptor FPrintScan PR00258 SPERACTRCPTR 4 4,23,39,92, 20,34,49,104, 5.9e-18,5.9e-18,5.9e-18,5.9e-18 19264 IPR001190 Speract/scavenger receptor HMMPfam PF00530 SRCR 1 7, 104, 7.9e-18 19264 IPR001190 Speract/scavenger receptor HMMSmart SM00202 SR 1 4, 104, 1.4e-30 19264 IPR001190 Speract/scavenger receptor ProfileScan PS50287 SRCR_2 2 4,123, 104,159, 24.545,13.873…
NC64-00729	49816	1410	1293	945	780	597	668	1105.48	1016.58	835.823	747.794	830.265	897.303		49816 IPR001680 G-protein beta WD-40 repeat HMMPfam PF00400 WD40 6 86,197,270,686,909,1265, 147,265,413,807,956,1375, 1e-07,5.5,0.72,2,0.85,6.4e-05 49816 IPR001680 G-protein beta WD-40 repeat HMMSmart SM00320 WD40 5 83,150,193,908,1263, 147,189,265,956,1375, 0.0027,13,1.5e+02,46,1.4 49816 IPR001680 G-protein beta WD-40 repeat ProfileScan PS50082 WD_REPEATS_2 2 133,1361, 156,1377, 8.904,9.406 4981…
NC64-00730	137653	388	324	232	320	166	180	304.202	254.735	205.197	306.787	230.861	241.788		137653 IPR000381 Inhibin, beta B subunit FPrintScan PR00671 INHIBINBB 2 64,85, 83,104, 2.3e-05,2.3e-05 137653 IPR001878 Zn-finger, CCHC type FPrintScan PR00939 C2HCZNFINGER 2 368,377, 377,385, 0.22,0.22 137653 IPR002952 Eggshell protein FPrintScan PR01228 EGGSHELL 4 269,329,358,390, 280,344,368,408, 9.1e-09,9.1e-09,9.1e-09,9.1e-09 137653 IPR001878 Zn-finger, CCHC type HMMPfam PF00098 zf-CCHC 4 24…
NC64-00731	137655	1	7	24	30	33	84	0.784027	5.50352	21.2273	28.7613	45.894	112.835	4	AP2 TF; 137655 IPR001471 Pathogenesis-related transcriptional factor and ERF BlastProDom PD001423 sp_Q41832_MAIZE_Q41832; 1 577, 616, 0.002 137655 IPR001471 Pathogenesis-related transcriptional factor and ERF HMMPfam PF00847 AP2 2 471,567, 537,629, 3.6e-15,1.4e-12 137655 IPR001471 Pathogenesis-related transcriptional factor and ERF HMMSmart SM00380 AP2 2 472,568, 538,630, 1.2e-14,5.2e-13
NC64-00732	137656	128	143	149	121	93	100	100.355	112.429	131.786	116.004	129.338	134.327		0
NC64-00733	137657	4444	4383	3146	2106	1035	1125	3484.22	3445.99	2782.54	2019.04	1439.4	1511.18	1	NC64-00733 K00764 E2.4.2.14, purF; amidophosphoribosyltransferase [EC:2.4.2.14] Alanine, aspartate and glutamate metabolism [PATH:ko00250] Amino Acid Metabolism
NC64-00734	7238	2976	2901	2131	1486	822	736	2333.26	2280.82	1884.8	1424.64	1143.18	988.645	1	7238 IPR000504 RNA-binding region RNP-1 (RNA recognition motif) HMMPfam PF00076 RRM_1 4 20,217,352,470, 91,282,431,540, 2.3e-23,1.6e-05,1.4e-09,3e-18 7238 IPR000504 RNA-binding region RNP-1 (RNA recognition motif) HMMSmart SM00360 RRM 4 19,216,351,469, 92,283,432,541, 1.4e-23,2.5e-06,3.7e-10,1.8e-21 7238 IPR000504 RNA-binding region RNP-1 (RNA recognition motif) ProfileScan PS50102 RRM 4 18,215,3…
NC64-00735	19359	1312	1276	916	582	283	327	1028.64	1003.21	810.174	557.969	393.576	439.249	1	19359 IPR000504 RNA-binding region RNP-1 (RNA recognition motif) HMMPfam PF00076 RRM_1 1 29, 99, 8e-13 19359 IPR000504 RNA-binding region RNP-1 (RNA recognition motif) HMMSmart SM00360 RRM 1 28, 100, 7.1e-19 19359 IPR000504 RNA-binding region RNP-1 (RNA recognition motif) ProfileScan PS50102 RRM 1 27, 104, 15.033
NC64-00736	137660	318	281	242	227	142	131	249.321	220.927	214.041	217.627	197.483	175.968		0
NC64-00737	48459	520	536	572	365	141	142	407.694	421.413	505.916	349.929	196.093	190.744	1	NC64-00737 K14566 UTP24, FCF1; U3 small nucleolar RNA-associated protein 24 Ribosome biogenesis in eukaryotes [PATH:ko03008] Translation
NC64-00738	137662	328	330	319	246	163	164	257.161	259.452	282.146	235.843	226.689	220.296		NC64-00738 K00423 E1.10.3.3; L-ascorbate oxidase [EC:1.10.3.3] Ascorbate and aldarate metabolism [PATH:ko00053] Carbohydrate Metabolism
NC64-00739	137663	186	197	212	206	187	224	145.829	154.885	187.507	197.494	260.066	300.892	2	0
NC64-00740	137664	93	142	154	162	187	232	72.9145	111.643	136.208	155.311	260.066	311.638	2	137664 IPR002048 Calcium-binding EF-hand HMMPfam PF00036 efhand 1 97, 125, 0.0046 137664 IPR010983 EF-Hand-like superfamily SSF47473 EF-hand 1 84, 122, 0.00033
NC64-00741	137665	52	122	119	112	130	156	40.7694	95.9186	105.252	107.375	180.795	209.55	3	137665 IPR000634 Serine/threonine dehydratase, pyridoxal-phosphate-binding site ScanRegExp PS00165 DEHYDRATASE_SER_THR 1 76, 89, NA
NC64-00742	137666	0	39	80	84	50	83	0.5	30.6625	70.7575	80.5316	69.5364	111.491	4	137666 IPR001173 Glycosyl transferase, family 2 HMMPfam PF00535 Glycos_transf_2 1 80, 254, 2.5e-11 137666 IPR001173 Glycosyl transferase, family 2 ProfileScan PS50167 GLYC_TRANS 1 78, 192, 10.302
NC64-00743	49822	1505	1388	1067	1334	1061	1216	1179.96	1091.27	943.728	1278.92	1475.56	1633.41		MYB TF; 49822 IPR001005 Myb, DNA-binding HMMPfam PF00249 Myb_DNA-binding 3 328,379,481, 372,474,529, 1.5e-11,0.77,1.1 49822 IPR001005 Myb, DNA-binding HMMSmart SM00717 SANT 4 253,327,378,480, 324,374,476,531, 0.26,1.3e-08,4.8e-09,27 49822 IPR001005 Myb, DNA-binding ProfileScan PS50090 MYB_3 3 323,374,476, 372,474,529, 14.212,10.383,11.015 49822 IPR001005 Myb, DNA-binding ScanRegExp PS00037 MYB_1 …
NC64-00744	137670	755	736	343	262	137	142	591.94	578.656	303.373	251.182	190.53	190.744	1	137670 IPR008938 ARM repeat fold superfamily SSF48371 ARM repeat 1 5, 307, 1.2e-14
NC64-00745	137672	736	713	618	625	366	326	577.044	560.573	546.602	599.194	509.007	437.905		0
NC64-00746	33763	2650	2607	2691	2508	1260	940	2077.67	2049.67	2380.11	2404.44	1752.32	1262.67		33763 IPR003307 eIF4-gamma/eIF5/eIF2-epsilon HMMPfam PF02020 W2 1 349, 417, 3.4e-07 33763 IPR003307 eIF4-gamma/eIF5/eIF2-epsilon HMMSmart SM00515 eIF5C 1 339, 417, 4.9e-14
NC64-00747	137674	13	23	23	38	39	45	10.1923	18.083	20.3428	36.431	54.2384	60.4471
NC64-00748	137675	15	33	23	35	41	86	11.7604	25.9452	20.3428	33.5548	57.0199	115.521	3	137675 IPR009060 UBA-like superfamily SSF46934 UBA-like 1 533, 581, 0.0099 137675 IPR002017 Spectrin repeat superfamily SSF46966 Spectrin repeat 1 330, 441, 0.013
NC64-00749	29459	1215	1089	1110	1196	849	664	952.593	856.191	981.761	1146.62	1180.73	891.93		NC64-00749 K11087 SNRPD1, SMD1; small nuclear ribonucleoprotein D1 Spliceosome [PATH:ko03040] Transcription
NC64-00750	137677	93	86	70	84	43	27	72.9145	67.6147	61.9128	80.5316	59.8013	36.2682	1	0
NC64-00751	137678	90	71	72	76	44	34	70.5624	55.8215	63.6818	72.8619	61.1921	45.6711		0
NC64-00752	56669	346	315	317	289	126	130	271.273	247.659	280.377	277.067	175.232	174.625		56669 IPR003175 Cyclin-dependent kinase inhibitor HMMPfam PF02234 CDI 1 161, 202, 9.1e-07
NC64-00753	137680	133	115	73	59	36	38	104.276	90.4151	64.5662	56.5639	50.0662	51.0442	1	0
NC64-00754	29462	172	159	129	174	114	111	134.853	125.009	114.097	166.815	158.543	149.103		29462 IPR000873 AMP-dependent synthetase and ligase FPrintScan PR00154 AMPBINDING 2 161,173, 172,181, 8.6e-05,8.6e-05 29462 IPR000873 AMP-dependent synthetase and ligase HMMPfam PF00501 AMP-binding 1 18, 464, 3.9e-83 29462 IPR000873 AMP-dependent synthetase and ligase ScanRegExp PS00455 AMP_BINDING 1 166, 177, 8e-5
NC64-00755	137684	362	293	260	206	169	160	283.818	230.362	229.962	197.494	235.033	214.923		NC64-00755 K04512 DAAM; dishevelled associated activator of morphogenesis Wnt signaling pathway [PATH:ko04310] Signal Transduction
NC64-00756	33771	1332	1331	1227	1224	1126	1290	1044.32	1046.46	1085.24	1173.46	1565.96	1732.82		NC64-00756 K08653 MBTPS1; membrane-bound transcription factor site-1 protease [EC:3.4.21.112] Protein processing in endoplasmic reticulum [PATH:ko04141] Folding, Sorting and Degradation
NC64-00757	137687	30	43	52	41	29	39	23.5208	33.8074	45.9924	39.3071	40.3311	52.3874	2	137687 IPR001199 Cytochrome b5 BlastProDom PD000612 sp_Q8T2Q1_DICDI_Q8T2Q1; 1 322, 405, 6e-13 137687 IPR001199 Cytochrome b5 HMMPfam PF00173 Cyt-b5 1 322, 397, 5.4e-09 137687 IPR001199 Cytochrome b5 ProfileScan PS50255 CYTOCHROME_B5_2 1 320, 397, 15.883
NC64-00758	137688	283	257	174	114	78	87	221.88	202.058	153.898	109.293	108.477	116.864	1	NC64-00758 K12275 SEC62; translocation protein SEC62 Protein export [PATH:ko03060] Folding, Sorting and Degradation
NC64-00759	137690	2	1	2	2	8	9	1.56805	0.786218	1.76894	1.91742	11.1258	12.0894
NC64-00760	49837	5	6	14	14	14	18	3.92013	4.71731	12.3826	13.4219	19.4702	24.1788
NC64-00761	137692	465	427	400	410	291	332	364.573	335.715	353.788	393.071	404.702	445.965		NC64-00761 K01490 E3.5.4.6, AMPD; AMP deaminase [EC:3.5.4.6] Purine metabolism [PATH:ko00230] Nucleotide Metabolism
NC64-00762	137693	70	64	73	71	41	43	54.8819	50.3179	64.5662	68.0684	57.0199	57.7605		0
NC64-00763	55969	1381	1451	1536	1461	913	851	1082.74	1140.8	1358.54	1400.67	1269.74	1143.12		NC64-00763 K00031 IDH1, IDH2, icd; isocitrate dehydrogenase [EC:1.1.1.42] Citrate cycle (TCA cycle) [PATH:ko00020] Carbohydrate Metabolism
NC64-00764	49839	0	0	1	0	3	8	0.5	0.5	0.884469	0.5	4.17219	10.7461
NC64-00765	137696	1	0	0	2	3	8	0.784027	0.5	0.5	1.91742	4.17219	10.7461
NC64-00766	19114	2	5	2	3	1	5	1.56805	3.93109	1.76894	2.87613	1.39073	6.71634
NC64-00767	19326	249	268	294	315	304	377	195.223	210.706	260.034	301.994	422.781	506.412	2	19326 IPR007537 Protein of unknown function DUF549 HMMPfam PF04446 Thg1 1 1, 301, 4.3e-113
NC64-00768	137699	0	0	3	8	14	34	0.5	0.5	2.65341	7.66968	19.4702	45.6711
NC64-00769	137700	136	189	232	192	133	124	106.628	148.595	205.197	184.072	184.967	166.565		137700 IPR006121 Heavy metal transport/detoxification protein HMMPfam PF00403 HMA 1 5, 66, 2.8e-12 137700 IPR006191 Heavy metal binding ProfileScan PS50846 HMA_2 1 10, 66, 12.257 137700 IPR006121 Heavy metal transport/detoxification protein superfamily SSF55008 Metal-binding domain 1 1, 68, 1.8e-13
NC64-00770	137701	65	57	53	31	31	42	50.9617	44.8144	46.8769	29.72	43.1126	56.4173		0
NC64-00771	137703	552	588	401	391	274	316	432.783	462.296	354.672	374.855	381.06	424.473		137703 IPR001810 Cyclin-like F-box HMMPfam PF00646 F-box 1 32, 77, 1.5e-07 137703 IPR003347 Transcription factor jumonji, jmjC HMMPfam PF02373 JmjC 1 234, 345, 0.00042 137703 IPR001810 Cyclin-like F-box HMMSmart SM00256 FBOX 1 35, 75, 0.00088 137703 IPR003347 Transcription factor jumonji, jmjC HMMSmart SM00558 JmjC 1 217, 362, 0.00026 137703 IPR001810 Cyclin-like F-box ProfileScan PS50181 FBOX 1 …
NC64-00772	137705	6447	5366	4621	5266	4698	5569	5054.62	4218.84	4087.13	5048.57	6533.64	7480.66		NC64-00772 K00558 E2.1.1.37, DNMT, dcm; DNA (cytosine-5-)-methyltransferase [EC:2.1.1.37] Cysteine and methionine metabolism [PATH:ko00270] Amino Acid Metabolism
NC64-00773	137706	1182	870	813	921	777	896	926.72	684.01	719.073	882.972	1080.6	1203.57		NC64-00773 K00558 E2.1.1.37, DNMT, dcm; DNA (cytosine-5-)-methyltransferase [EC:2.1.1.37] Cysteine and methionine metabolism [PATH:ko00270] Amino Acid Metabolism
NC64-00774	19165	98	88	83	70	27	27	76.8346	69.1872	73.4109	67.1097	37.5497	36.2682	1	19165 IPR009653 Protein of unknown function DUF1242 HMMPfam PF06842 DUF1242 1 2, 70, 1e-31
NC64-00775	49847	204	184	162	180	66	69	159.941	144.664	143.284	172.568	91.7881	92.6855		0
NC64-00776	137710	5593	5144	4487	3691	1591	1809	4385.06	4044.3	3968.61	3538.6	2212.65	2429.97		NC64-00776 K01870 IARS, ileS; isoleucyl-tRNA synthetase [EC:6.1.1.5] Aminoacyl-tRNA biosynthesis [PATH:ko00970] Translation
NC64-00777	137711	287	292	306	324	289	227	225.016	229.576	270.648	310.622	401.921	304.922		137711 IPR003213 Cytochrome oxidase c, subunit VIb superfamily SSF47694 Cytochrome c oxidase subunit h 1 19, 80, 0.01
NC64-00778	137712	751	673	518	729	571	565	588.804	529.125	458.155	698.899	794.106	758.946		NC64-00778 K12846 SNRNP27; U4/U6.U5 tri-snRNP-associated protein 3 Spliceosome [PATH:ko03040] Transcription
NC64-00779	137714	46	63	55	30	16	27	36.0652	49.5317	48.6458	28.7613	22.2517	36.2682		0
NC64-00780	137716	591	584	480	559	366	361	463.36	459.151	424.545	535.919	509.007	484.92		137716 IPR001487 Bromodomain FPrintScan PR00503 BROMODOMAIN 3 508,524,542, 524,542,561, 5.3e-10,5.3e-10,5.3e-10 137716 IPR001487 Bromodomain HMMPfam PF00439 Bromodomain 1 478, 567, 1e-16 137716 IPR001487 Bromodomain HMMSmart SM00297 BROMO 1 472, 581, 9.5e-14 137716 IPR001487 Bromodomain ProfileScan PS50014 BROMODOMAIN_2 1 499, 561, 15.990 137716 IPR001487 Bromodomain superfamily SSF47370 Bromodom…
NC64-00781	137717	228	205	146	158	99	145	178.758	161.175	129.132	151.476	137.682	194.774		137717 IPR001440 TPR repeat HMMPfam PF00515 TPR 5 50,92,134,260,438, 83,125,167,293,471, 0.035,0.00079,0.0021,0.36,0.17 137717 IPR001440 TPR repeat HMMSmart SM00028 TPR 7 50,92,134,176,218,260,438, 83,125,167,209,251,293,471, 0.53,0.0031,0.21,3e+02,3e+02,32,21 137717 IPR001440 TPR repeat ProfileScan PS50005 TPR_REPEAT 3 50,92,134, 83,125,167, 7.936,7.818,8.821 137717 IPR001440 TPR repeat ProfileS…
NC64-00782	137718	595	705	530	466	290	291	466.496	554.284	468.769	446.759	403.311	390.891		NC64-00782 K01738 cysK; cysteine synthase A [EC:2.5.1.47] Cysteine and methionine metabolism [PATH:ko00270] Amino Acid Metabolism
NC64-00783	56680	43	50	59	60	39	59	33.7132	39.3109	52.1837	57.5226	54.2384	79.2528	2	0
NC64-00784	19220	2	3	4	4	4	4	1.56805	2.35865	3.53788	3.83484	5.56291	5.37307		NC64-00784 K08711 ABCG2.PDR; ATP-binding cassette, subfamily G (WHITE), member 2, PDR ABC transporters [PATH:ko02010] Membrane Transport
NC64-00785	19411	20	13	12	25	17	18	15.6805	10.2208	10.6136	23.9677	23.6424	24.1788
NC64-00786	137722	0	2	0	3	9	18	0.5	1.57244	0.5	2.87613	12.5166	24.1788
NC64-00787	56681	1775	1916	1747	1778	1665	1556	1391.65	1506.39	1545.17	1704.59	2315.56	2090.12		0
NC64-00788	17231	80	76	92	55	49	68	62.7222	59.7526	81.3711	52.729	68.1457	91.3422		17231 IPR000379 Esterase/lipase/thioesterase ProfileScan PS50187 ESTERASE 1 75, 168, 14.058
NC64-00789	137726	7888	7243	5710	5512	4708	5259	6184.4	5694.58	5050.32	5284.41	6547.55	7064.25		0
NC64-00790	137727	8	24	46	40	43	72	6.27222	18.8692	40.6856	38.3484	59.8013	96.7153	3	0
NC64-00791	137732	270	244	122	88	74	91	211.687	191.837	107.905	84.3665	102.914	122.237	1	0
NC64-00792	137733	49	53	39	45	43	54	38.4173	41.6695	34.4943	43.1419	59.8013	72.5365		0
NC64-00793	137734	57	91	56	78	34	53	44.6895	71.5458	49.5303	74.7794	47.2848	71.1932		137734 IPR003832 Protein of unknown function DUF212 HMMPfam PF02681 DUF212 1 112, 292, 9.8e-30 137734 IPR008934 Acid phosphatase/vanadium-dependent haloperoxidase superfamily SSF48317 Acid phosphatase/Vanadium-dependent haloperoxidase 1 270, 287, 0.014
NC64-00794	137735	1	5	8	19	16	25	0.784027	3.93109	7.07575	18.2155	22.2517	33.5817
NC64-00795	49861	682	688	600	479	305	293	534.706	540.918	530.681	459.222	424.172	393.578		NC64-00795 K07748 E1.1.1.170, NSDHL, ERG26; sterol-4alpha-carboxylate 3-dehydrogenase (decarboxylating) [EC:1.1.1.170] Steroid biosynthesis [PATH:ko00100] Lipid Metabolism
NC64-00796	56683	1156	978	816	1044	811	573	906.335	768.921	721.727	1000.89	1127.88	769.693		56683 IPR006822 Coatomer epsilon subunit HMMPfam PF04733 Coatomer_E 1 1, 286, 2.8e-116 56683 IPR001440 TPR repeat ProfileScan PS50005 TPR_REPEAT 1 200, 233, 7.139 56683 IPR000633 Vinculin ScanRegExp PS00664 VINCULIN_2 1 85, 95, NA 56683 IPR008941 TPR-like superfamily SSF48452 TPR-like 1 109, 252, 3.3e-13
NC64-00797	49863	4920	5407	4485	2872	1312	1193	3857.41	4251.08	3966.84	2753.41	1824.64	1602.52	1	SBP TF; 49863 IPR004333 SBP HMMPfam PF03110 SBP 1 51, 129, 4e-34 49863 IPR002110 Ankyrin superfamily SSF48403 Ankyrin repeat 1 707, 883, 1.7e-07
NC64-00798	29479	2702	2456	1951	1534	806	842	2118.44	1930.95	1725.6	1470.66	1120.93	1131.03		NC64-00798 K07178 RIOK1; RIO kinase 1 [EC:2.7.11.1] Ribosome biogenesis in eukaryotes [PATH:ko03008] Translation
NC64-00799	29482	7788	7293	6069	3743	1914	1857	6106	5733.89	5367.84	3588.45	2661.85	2494.45	1	NC64-00799 K03265 ETF1, ERF1; peptide chain release factor subunit 1 mRNA surveillance pathway [PATH:ko03015] Translation
NC64-00800	56687	79	101	134	112	133	208	61.9381	79.408	118.519	107.375	184.967	279.4	2	56687 IPR002509 Polysaccharide deacetylase HMMPfam PF01522 Polysacc_deac_1 1 26, 158, 2.7e-06
NC64-00801	137743	148	128	127	147	134	190	116.036	100.636	112.328	140.93	186.358	255.221	2	0
NC64-00802	15464	65	63	40	30	23	21	50.9617	49.5317	35.3788	28.7613	31.9868	28.2086		15464 IPR001841 Zn-finger, RING HMMPfam PF00097 zf-C3HC4 1 2, 35, 0.0004 15464 IPR001841 Zn-finger, RING ProfileScan PS50089 ZF_RING_2 1 10, 36, 8.904
NC64-00803	19008	192	176	111	77	56	78	150.533	138.374	98.1761	73.8206	77.8808	104.775	1	19008 IPR002528 Multi antimicrobial extrusion protein MatE HMMPfam PF01554 MatE 2 38,264, 198,427, 2.4e-29,5e-39 19008 IPR002528 Multi antimicrobial extrusion protein MatE HMMTigr TIGR00797 matE 1 38, 440, 1.6e-76
NC64-00804	137746	3	5	10	9	23	28	2.35208	3.93109	8.84469	8.62839	31.9868	37.6115
NC64-00805	56689	79	91	74	79	75	83	61.9381	71.5458	65.4507	75.7381	104.305	111.491		56689 IPR000195 RabGAP/TBC HMMPfam PF00566 TBC 1 43, 249, 1e-09 56689 IPR000195 RabGAP/TBC HMMSmart SM00164 TBC 1 47, 258, 2.9e-32 56689 IPR000195 RabGAP/TBC ProfileScan PS50086 TBC_RABGAP 1 46, 233, 27.990 56689 IPR000195 RabGAP/TBC superfamily SSF47923 Ypt/Rab-GAP domain of gyp1p 2 43,171, 168,303, 1.7e-24,1.2e-16
NC64-00806	33793	14532	13366	13371	13803	12157	9203	11393.5	10508.6	11826.2	13233.1	16907.1	12362.1		NC64-00806 K07374 TUBA; tubulin alpha Phagosome [PATH:ko04145] Transport and Catabolism
NC64-00807	48466	107	89	104	91	55	55	83.8909	69.9734	91.9848	87.2426	76.4901	73.8797		48466 IPR000608 Ubiquitin-conjugating enzymes superfamily SSF54495 UBC-like 1 28, 165, 6.5e-09
NC64-00808	137750	95	100	76	83	90	121	74.4826	78.6218	67.2196	79.5729	125.166	162.535	2	137750 IPR003663 Sugar transporter FPrintScan PR00171 SUGRTRNSPORT 5 19,103,283,370,393, 29,122,293,391,405, 5.1e-20,5.1e-20,5.1e-20,5.1e-20,5.1e-20 137750 IPR005828 General substrate transporter HMMPfam PF00083 Sugar_tr 1 10, 469, 2.8e-86 137750 IPR003663 Sugar transporter HMMTigr TIGR00879 SP 1 1, 465, 3.5e-45 137750 IPR007114 Major facilitator superfamily ProfileScan PS50850 MFS 1 11, 458, 30.…
NC64-00809	56691	1161	1164	786	571	317	355	910.255	915.158	695.193	547.423	440.861	476.86	1	56691 IPR008941 TPR-like superfamily SSF48452 TPR-like 1 320, 738, 1.4e-11
NC64-00810	49872	1226	961	717	704	558	678	961.217	755.555	634.164	674.932	776.027	910.736		0
NC64-00811	56692	6009	5268	4339	4102	3001	2995	4711.22	4141.8	3837.71	3932.63	4173.58	4023.09		56692 IPR006037 TrkA-C HMMPfam PF02080 TrkA_C 3 308,430,612, 379,501,678, 1.3e-08,3.3e-05,3.3e-11
NC64-00812	7805	500	531	413	378	241	259	392.013	417.482	365.286	362.392	335.166	347.906		7805 IPR001680 G-protein beta WD-40 repeat BlastProDom PD000018 sp_Q9FND4_ARATH_Q9FND4; 2 139,407, 171,439, 2e-06,7e-06 7805 IPR001680 G-protein beta WD-40 repeat FPrintScan PR00320 GPROTEINBRPT 3 158,331,427, 172,345,439, 0.0058,0.0058,0.0058 7805 IPR001680 G-protein beta WD-40 repeat HMMPfam PF00400 WD40 4 134,182,228,402, 171,218,265,438, 6e-09,2,6.1e-09,1e-05 7805 IPR001680 G-protein beta WD-…
NC64-00813	137755	1301	1305	1058	1078	659	701	1020.02	1026.01	935.768	1033.49	916.49	941.631		137755 IPR001087 Lipolytic enzyme, G-D-S-L HMMPfam PF00657 Lipase_GDSL 1 147, 357, 0.00013
NC64-00814	137757	16	21	28	44	56	83	12.5444	16.5106	24.7651	42.1832	77.8808	111.491	3	137757 IPR003645 Follistatin-like, N-terminal HMMSmart SM00274 FOLN 9 36,61,85,110,150,178,207,231,262, 58,83,107,133,172,200,229,254,284, 1e+02,1.1e+02,1e+02,14,13,0.42,7.9,2.4,42
NC64-00815	8480	149	120	136	115	90	139	116.82	94.3461	120.288	110.252	125.166	186.714		8480 IPR001270 Chaperonin clpA/B FPrintScan PR00300 CLPPROTEASEA 2 161,275, 179,289, 9.8e-05,9.8e-05 8480 IPR003959 AAA ATPase, central region HMMPfam PF00004 AAA 1 160, 381, 1.3e-30 8480 IPR003593 AAA ATPase HMMSmart SM00382 AAA 1 157, 309, 1.2e-11
NC64-00816	29488	287	314	296	317	231	229	225.016	246.872	261.803	303.911	321.258	307.608		29488 IPR007203 ORMDL HMMPfam PF04061 ORMDL 1 23, 163, 4.1e-59
NC64-00817	137760	2	1	3	14	26	54	1.56805	0.786218	2.65341	13.4219	36.1589	72.5365	3	0
NC64-00818	29491	845	902	660	429	192	253	662.503	709.168	583.75	411.286	267.02	339.847	1	NC64-00818 K10960 chlP, bchP; geranylgeranyl reductase [EC:1.3.1.83] Porphyrin and chlorophyll metabolism [PATH:ko00860] Metabolism of Cofactors and Vitamins
NC64-00819	56696	52	77	64	55	34	70	40.7694	60.5388	56.606	52.729	47.2848	94.0288	2	56696 IPR005806 Rieske [2Fe-2S] region HMMPfam PF00355 Rieske 1 12, 115, 8.3e-05
NC64-00820	56697	4796	5316	5440	5130	3201	3146	3760.19	4179.53	4811.51	4918.18	4451.72	4225.92		56697 IPR008380 Purine 5'-nucleotidase HMMPfam PF05761 5_nucleotid 1 178, 594, 9.3e-104
NC64-00821	137765	137	97	85	87	70	59	107.412	76.2631	75.1799	83.4077	97.351	79.2528		137765 IPR001357 BRCT HMMSmart SM00292 BRCT 2 10,620, 101,699, 1.4,0.0055 137765 IPR001357 BRCT ProfileScan PS50172 BRCT 2 8,649, 111,709, 15.148,10.168
NC64-00822	137766	187	135	110	80	34	70	146.613	106.139	97.2916	76.6968	47.2848	94.0288	1	137766 IPR001680 G-protein beta WD-40 repeat BlastProDom PD000018 sp_Q93ZN5_ARATH_Q93ZN5; 2 108,298, 141,333, 0.0003,0.009 137766 IPR001680 G-protein beta WD-40 repeat FPrintScan PR00320 GPROTEINBRPT 3 127,319,420, 141,333,434, 6.1e-05,6.1e-05,6.1e-05 137766 IPR001680 G-protein beta WD-40 repeat HMMPfam PF00400 WD40 3 103,295,388, 140,332,433, 1.3e-09,0.00028,2.9e-07 137766 IPR001680 G-protein be…
NC64-00823	137767	0	0	4	1	11	8	0.5	0.5	3.53788	0.95871	15.298	10.7461
NC64-00824	17741	79	48	29	21	19	15	61.9381	37.7385	25.6496	20.1329	26.4238	20.149	1	0
NC64-00825	55974	445	511	455	380	222	238	348.892	401.757	402.433	364.31	308.742	319.698		NC64-00825 K01869 LARS, leuS; leucyl-tRNA synthetase [EC:6.1.1.4] Aminoacyl-tRNA biosynthesis [PATH:ko00970] Translation
NC64-00826	19087	6795	6289	6700	6698	4075	3094	5327.46	4944.52	5925.94	6421.44	5667.22	4156.07		NC64-00826 K00134 GAPDH, gapA; glyceraldehyde 3-phosphate dehydrogenase [EC:1.2.1.12] Glycolysis / Gluconeogenesis [PATH:ko00010] Carbohydrate Metabolism
NC64-00827	19023	14	17	16	18	4	8	10.9764	13.3657	14.1515	17.2568	5.56291	10.7461		NC64-00827 K12189 VPS25, EAP20; ESCRT-II complex subunit VPS25 Endocytosis [PATH:ko04144] Transport and Catabolism
NC64-00828	29501	26	22	25	20	15	41	20.3847	17.2968	22.1117	19.1742	20.8609	55.074		NC64-00828 K12571 PAN2; PAB-dependent poly(A)-specific ribonuclease subunit 2 [EC:3.1.13.4] RNA degradation [PATH:ko03018] Folding, Sorting and Degradation
NC64-00829	137774	936	936	603	367	161	210	733.849	735.9	533.335	351.846	223.907	282.086	1	NC64-00829 K01814 E5.3.1.16, hisA; phosphoribosylformimino-5-aminoimidazole carboxamide ribotide isomerase [EC:5.3.1.16] Histidine metabolism [PATH:ko00340] Amino Acid Metabolism
NC64-00830	137775	798	776	515	424	348	366	625.653	610.105	455.502	406.493	483.974	491.636		0
NC64-00831	137776	3332	3250	3078	2455	1128	1009	2612.38	2555.21	2722.4	2353.63	1568.74	1355.36		0
NC64-00832	137777	1683	1642	1527	1029	561	527	1319.52	1290.97	1350.58	986.512	780.199	707.902		0
NC64-00833	137778	454	506	399	339	305	334	355.948	397.826	352.903	325.003	424.172	448.651		137778 IPR008917 Eukaryotic transcription factor, DNA-binding superfamily SSF47454 A DNA-binding domain in eukaryotic transcription factors 1 32, 102, 0.0083
NC64-00834	137782	34	50	34	42	63	87	26.6569	39.3109	30.0719	40.2658	87.6159	116.864	2	NC64-00834 K14759 PHYLLO; isochorismate synthase / 2-succinyl-5-enolpyruvyl-6-hydroxy-3-cyclohexene-1-carboxylate synthase / 2-succinyl-6-hydroxy-2,4-cyclohexadiene-1-carboxylate synthase / O-succinylbenzoate synthase [EC:5.4.4.2 2.2.1.9 4.2.99.20 4.2.1.113] Ubiquinone and other terpenoid-quinone biosynthesis [PATH:ko00130] Metabolism of Cofactors and Vitamins
NC64-00835	137783	1015	939	745	859	790	1043	795.787	738.259	658.929	823.532	1098.68	1401.03		137783 IPR002205 DNA gyrase/topoisomerase IV, subunit A BlastProDom PD000742 sp_O41065_CHVP1_O41065; 1 709, 830, 4e-43 137783 IPR011558 DNA gyrase B BlastProDom PD149633 sp_TOP2_ARATH_P30182; 1 522, 657, 3e-51 137783 IPR001241 DNA topoisomerase II FPrintScan PR00418 TPI2FAMILY 9 79,116,159,309,452,522,540,561,602, 94,129,173,322,466,538,557,573,618, 7.2e-55,7.2e-55,7.2e-55,7.2e-55,7.2e-55,7.2e-55…
NC64-00836	137784	234	288	207	214	102	96	183.462	226.431	183.085	205.164	141.854	128.954		137784 IPR004556 Modification methylase HemK HMMTigr TIGR00536 hemK_fam 1 66, 353, 9e-34 137784 IPR000051 SAM (and some other nucleotide) binding motif ProfileScan PS50193 SAM_BIND 1 190, 219, 10.146 137784 IPR002052 N-6 Adenine-specific DNA methylase ScanRegExp PS00092 N6_MTASE 1 251, 257, NA
NC64-00837	29505	1552	1443	1174	832	502	556	1216.81	1134.51	1038.37	797.646	698.146	746.857		29505 IPR002905 N2,N2-dimethylguanosine tRNA methyltransferase HMMPfam PF02005 TRM 1 1, 308, 6.2e-69
NC64-00838	137786	1468	1454	1759	1874	1754	1121	1150.95	1143.16	1555.78	1796.62	2439.34	1505.8	2	0
NC64-00839	49891	788	898	771	775	601	604	617.813	706.024	681.926	743	835.828	811.334		0
NC64-00840	56705	826	925	780	789	597	597	647.606	727.252	689.886	756.422	830.265	801.931		0
NC64-00841	33815	2236	2104	1899	1491	709	564	1753.08	1654.2	1679.61	1429.44	986.027	757.603	1	NC64-00841 K00876 E2.7.1.48, udk; uridine kinase [EC:2.7.1.48] Pyrimidine metabolism [PATH:ko00240] Nucleotide Metabolism
NC64-00842	29511	899	795	707	746	428	341	704.84	625.043	625.32	715.197	595.232	458.054		NC64-00842 K00876 E2.7.1.48, udk; uridine kinase [EC:2.7.1.48] Pyrimidine metabolism [PATH:ko00240] Nucleotide Metabolism
NC64-00843	137793	1523	1659	1110	793	347	295	1194.07	1304.34	981.761	760.257	482.583	396.264	1	0
NC64-00844	137794	69	100	86	93	70	93	54.0979	78.6218	76.0643	89.16	97.351	124.924	2	137794 IPR008151 Phytoene dehydrogenase-related protein BlastProDom PD139017 sp_Q9BRQ1_HUMAN_Q9BRQ1; 1 491, 574, 1e-11 137794 IPR000205 NAD-binding site ProfileScan PS50205 NAD_BINDING 1 57, 85, 8.837
NC64-00845	33822	3050	3127	3439	3358	2561	1817	2391.28	2458.5	3041.69	3219.35	3561.66	2440.72		NC64-00845 K00417 QCR7, UQCRB; ubiquinol-cytochrome c reductase subunit 7 Oxidative phosphorylation [PATH:ko00190] Energy Metabolism
NC64-00846	137796	568	575	481	481	441	564	445.327	452.075	425.43	461.139	613.311	757.603		0
NC64-00847	49897	863	938	862	971	542	401	676.615	737.472	762.412	930.907	753.775	538.65		49897 IPR005135 Endonuclease/exonuclease/phosphatase HMMPfam PF03372 Exo_endo_phos 1 1150, 1415, 4.5e-10
NC64-00848	137800	1110	1230	894	624	328	332	870.27	967.048	790.715	598.235	456.159	445.965		137800 IPR004045 Glutathione S-transferase, N-terminal HMMPfam PF02798 GST_N 1 561, 631, 1.7e-09 137800 IPR004045 Glutathione S-transferase, N-terminal ProfileScan PS50404 GST_N 1 560, 648, 13.958 137800 IPR010987 Glutathione S-transferase, C-terminal-like superfamily SSF47616 Glutathione S-transferase (GST), C-terminal domain 1 643, 779, 7.9e-14
NC64-00849	137801	567	695	479	282	168	164	444.543	546.421	423.661	270.356	233.642	220.296	1	NC64-00849 K01338 lon; ATP-dependent Lon protease [EC:3.4.21.53] Cell cycle - Caulobacter [PATH:ko04112] Cell Growth and Death
NC64-00850	19166	23	19	14	8	8	13	18.0326	14.9381	12.3826	7.66968	11.1258	17.4625
NC64-00851	59556	1970	1807	1858	1542	699	612	1544.53	1420.7	1643.34	1478.33	972.119	822.08		59556 IPR000163 Prohibitin FPrintScan PR00679 PROHIBITIN 7 79,97,120,143,166,191,214, 95,116,138,159,185,214,230, 1.1e-69,1.1e-69,1.1e-69,1.1e-69,1.1e-69,1.1e-69,1.1e-69 59556 IPR001107 Band 7 protein HMMPfam PF01145 Band_7 1 36, 227, 4.2e-56 59556 IPR001107 Band 7 protein HMMSmart SM00244 PHB 1 35, 196, 1.7e-41
NC64-00852	10342	37	53	38	32	27	23	29.009	41.6695	33.6098	30.6787	37.5497	30.8952		10342 IPR010099 Conserved hypothetical protein YfcH HMMTigr TIGR01777 yfcH 1 2, 291, 4.5e-146
NC64-00853	137805	2373	2371	1488	1018	585	515	1860.5	1864.12	1316.09	975.966	813.576	691.783	1	NC64-00853 K00826 E2.6.1.42, ilvE; branched-chain amino acid aminotransferase [EC:2.6.1.42] Valine, leucine and isoleucine biosynthesis [PATH:ko00290] Amino Acid Metabolism
NC64-00854	137806	0	1	1	5	7	11	0.5	0.786218	0.884469	4.79355	9.7351	14.7759
NC64-00855	137807	42	62	50	68	59	77	32.9291	48.7455	44.2234	65.1923	82.053	103.432	2	137807 IPR001611 Leucine-rich repeat FPrintScan PR00019 LEURICHRPT 2 476,497, 489,510, 0.75,0.75 137807 IPR001611 Leucine-rich repeat HMMPfam PF00560 LRR 4 392,415,475,499, 414,438,498,531, 32,17,6.7,6.7 137807 IPR001810 Cyclin-like F-box HMMPfam PF00646 F-box 1 20, 69, 0.3
NC64-00856	137809	29	33	31	28	14	26	22.7368	25.9452	27.4185	26.8439	19.4702	34.925
NC64-00857	137810	59	71	57	57	37	37	46.2576	55.8215	50.4147	54.6465	51.457	49.7009		137810 IPR006620 Prolyl 4-hydroxylase, alpha subunit HMMSmart SM00702 P4Hc 1 70, 335, 9.7e-05
NC64-00858	14815	176	183	148	110	111	114	137.989	143.878	130.901	105.458	154.371	153.133		0
NC64-00859	137813	14	22	19	29	13	26	10.9764	17.2968	16.8049	27.8026	18.0795	34.925
NC64-00860	56714	843	821	661	469	223	195	660.935	645.485	584.634	449.635	310.132	261.937	1	56714 IPR006589 Alpha amylase, catalytic subdomain HMMSmart SM00642 Aamy 1 200, 405, 0.00041
NC64-00861	137815	296	216	142	103	38	61	232.072	169.823	125.595	98.7471	52.8477	81.9393	1	0
NC64-00862	137816	2	6	0	7	4	4	1.56805	4.71731	0.5	6.71097	5.56291	5.37307
NC64-00863	137817	16	17	16	15	7	19	12.5444	13.3657	14.1515	14.3806	9.7351	25.5221
NC64-00864	13914	56	43	39	52	30	26	43.9055	33.8074	34.4943	49.8529	41.7219	34.925		13914 IPR002036 Protein of unknown function UPF0054 BlastProDom PD005688 sp_Q8L5Z4_ARATH_Q8L5Z4; 1 12, 109, 7e-14 13914 IPR002036 Protein of unknown function UPF0054 HMMPfam PF02130 UPF0054 1 16, 109, 9.5e-22 13914 IPR002036 Protein of unknown function UPF0054 ScanRegExp PS01306 UPF0054 1 95, 105, 8e-5
NC64-00865	18937	27	30	26	24	18	25	21.1687	23.5865	22.9962	23.009	25.0331	33.5817
NC64-00866	19189	325	361	427	419	444	558	254.809	283.825	377.668	401.699	617.483	749.544	2	19189 IPR001406 tRNA pseudouridine synthase HMMPfam PF01416 PseudoU_synth_1 2 6,153, 113,266, 2.1e-23,6.4e-11
NC64-00867	137820	296	415	338	365	280	306	232.072	326.28	298.951	349.929	389.404	411.04		0
NC64-00868	137822	541	608	759	603	247	210	424.159	478.02	671.312	578.102	343.51	282.086		0
NC64-00869	137823	72	42	53	40	39	45	56.4499	33.0211	46.8769	38.3484	54.2384	60.4471		137823 IPR000594 UBA/THIF-type NAD/FAD binding fold HMMPfam PF00899 ThiF 1 48, 196, 2.9e-06 137823 IPR000594 UBA/THIF-type NAD/FAD binding fold ProfileScan PS50204 UBA_NAD 1 42, 108, 16.045 137823 IPR009036 Molybdenum cofactor biosynthesis superfamily SSF69572 Molybdenum cofactor biosynthesis protein MoeB 1 22, 447, 2.3e-19
NC64-00870	49909	29	26	36	30	31	29	22.7368	20.4417	31.8409	28.7613	43.1126	38.9548
NC64-00871	137826	314	391	360	351	274	227	246.184	307.411	318.409	336.507	381.06	304.922		137826 IPR000209 Peptidase S8 and S53, subtilisin, kexin, sedolisin FPrintScan PR00723 SUBTILISIN 3 312,356,531, 331,369,547, 3.1e-17,3.1e-17,3.1e-17 137826 IPR000209 Peptidase S8 and S53, subtilisin, kexin, sedolisin HMMPfam PF00082 Peptidase_S8 1 300, 588, 2.3e-59 137826 IPR000209 Peptidase S8 and S53, subtilisin, kexin, sedolisin ScanRegExp PS00136 SUBTILASE_ASP 1 317, 328, 8e-5 137826 IPR0002…
NC64-00872	137827	18	26	45	48	30	40	14.1125	20.4417	39.8011	46.0181	41.7219	53.7307
NC64-00873	56716	321	290	281	214	109	126	251.673	228.003	248.536	205.164	151.589	169.252		0
NC64-00874	56717	2460	2683	2507	2488	1562	970	1928.71	2109.42	2217.36	2385.27	2172.32	1302.97		0
NC64-00875	49913	1	4	16	14	22	27	0.784027	3.14487	14.1515	13.4219	30.596	36.2682
NC64-00876	13270	123	113	68	39	35	57	96.4353	88.8426	60.1439	37.3897	48.6755	76.5663	1	NC64-00876 K11863 ATXN3, MJD; Ataxin-3 [EC:3.4.22.-] Protein processing in endoplasmic reticulum [PATH:ko04141] Folding, Sorting and Degradation
NC64-00877	19177	0	0	2	3	2	3	0.5	0.5	1.76894	2.87613	2.78146	4.0298		SBP TF;
NC64-00878	137835	519	496	329	237	141	159	406.91	389.964	290.99	227.214	196.093	213.58	1	NC64-00878 K03787 surE; 5'-nucleotidase [EC:3.1.3.5] Nicotinate and nicotinamide metabolism [PATH:ko00760] Metabolism of Cofactors and Vitamins
NC64-00879	9310	1	0	4	17	30	37	0.784027	0.5	3.53788	16.2981	41.7219	49.7009
NC64-00880	137838	0	4	2	2	4	1	0.5	3.14487	1.76894	1.91742	5.56291	1.34327
NC64-00881	137839	661	659	717	583	331	264	518.242	518.118	634.164	558.928	460.331	354.623		137839 IPR002550 Protein of unknown function DUF21 HMMPfam PF01595 DUF21 1 43, 216, 2.3e-37
NC64-00882	137840	272	313	309	277	141	138	213.255	246.086	273.301	265.563	196.093	185.371		0
NC64-00883	137841	1917	1913	1796	1990	1524	1040	1502.98	1504.03	1588.51	1907.83	2119.47	1397		137841 IPR001650 Helicase, C-terminal HMMPfam PF00271 Helicase_C 1 982, 1080, 9.4e-11 137841 IPR007502 Helicase-associated region HMMPfam PF04408 HA2 1 1143, 1242, 3.2e-28 137841 IPR001410 DEAD/DEAH box helicase HMMSmart SM00487 DEXDc 1 702, 850, 4.5e-05 137841 IPR001650 Helicase, C-terminal HMMSmart SM00490 HELICc 1 972, 1080, 2.3e-12 137841 IPR001410 DEAD/DEAH box helicase ProfileScan PS50136 H…
NC64-00884	137842	1620	2011	1785	1518	904	955	1270.12	1581.08	1578.78	1455.32	1257.22	1282.82		137842 IPR000850 Adenylate kinase FPrintScan PR00094 ADENYLTKNASE 3 78,150,237, 91,166,252, 4.4e-08,4.4e-08,4.4e-08 137842 IPR000850 Adenylate kinase HMMPfam PF00406 ADK 1 79, 257, 7.2e-07 137842 IPR000850 Adenylate kinase ScanRegExp PS00113 ADENYLATE_KINASE 1 150, 161, NA 137842 IPR001844 Chaperonin Cpn60 ScanRegExp PS00296 CHAPERONINS_CPN60 1 485, 496, NA
NC64-00885	137843	613	807	835	677	374	344	480.609	634.478	738.532	649.046	520.132	462.084		0
NC64-00886	137844	96	120	57	57	55	70	75.2666	94.3461	50.4147	54.6465	76.4901	94.0288		NC64-00886 K08339 ATG5; autophagy-related protein 5 Regulation of autophagy [PATH:ko04140] Transport and Catabolism
NC64-00887	137845	47	72	46	47	33	54	36.8493	56.6077	40.6856	45.0594	45.894	72.5365		137845 IPR002885 PPR repeat HMMPfam PF01535 PPR 10 98,132,167,203,260,296,331,366,448,491, 131,166,201,237,294,330,365,400,482,525, 3,1.5,9.4,1.2e-08,1.5e-08,1.1e-07,0.00091,3,1.4e-06,1.1e-05 137845 IPR002885 PPR repeat HMMTigr TIGR00756 PPR 10 96,132,167,203,260,296,331,366,448,491, 131,166,202,237,294,330,365,395,482,525, 0.02,0.17,0.049,2.7e-09,4.2e-07,7.2e-08,0.028,0.054,1.3e-05,5.3e-05 13784…
NC64-00888	137846	272	222	210	160	53	62	213.255	174.54	185.738	153.394	73.7086	83.2826	1	137846 IPR001104 3-oxo-5-alpha-steroid 4-dehydrogenase, C-terminal ProfileScan PS50244 S5A_REDUCTASE 1 85, 150, 11.734
NC64-00889	12639	4	6	3	4	2	14	3.13611	4.71731	2.65341	3.83484	2.78146	18.8058
NC64-00890	137848	0	0	1	1	5	6	0.5	0.5	0.884469	0.95871	6.95364	8.05961
NC64-00891	137849	15	19	2	19	13	27	11.7604	14.9381	1.76894	18.2155	18.0795	36.2682
NC64-00892	137850	45	73	48	64	61	79	35.2812	57.3939	42.4545	61.3574	84.8344	106.118	2	137850 IPR001314 Peptidase S1A, chymotrypsin FPrintScan PR00722 CHYMOTRYPSIN 3 61,129,225, 76,143,237, 6.9e-13,6.9e-13,6.9e-13 137850 IPR001254 Peptidase S1, chymotrypsin HMMPfam PF00089 Trypsin 1 28, 278, 1.3e-35 137850 IPR001254 Peptidase S1, chymotrypsin HMMSmart SM00020 Tryp_SPc 1 27, 278, 2.3e-49 137850 IPR001254 Peptidase S1, chymotrypsin ProfileScan PS50240 TRYPSIN_DOM 1 28, 283, 24.452 13…
NC64-00893	137851	1646	1930	1659	1346	753	862	1290.51	1517.4	1467.33	1290.42	1047.22	1157.9		137851 IPR000595 Cyclic nucleotide-binding superfamily SSF51206 cAMP-binding domain-like 1 1202, 1332, 1e-05
NC64-00894	137852	21	22	25	19	17	22	16.4646	17.2968	22.1117	18.2155	23.6424	29.5519
NC64-00895	49925	7	7	7	5	5	8	5.48819	5.50352	6.19128	4.79355	6.95364	10.7461
NC64-00896	13957	2153	2286	1494	922	548	538	1688.01	1797.29	1321.4	883.93	762.119	722.678	1	NC64-00896 K02896 RP-L24e, RPL24; large subunit ribosomal protein L24e Ribosome [PATH:ko03010] Translation
NC64-00897	13527	49	35	36	59	42	55	38.4173	27.5176	31.8409	56.5639	58.4106	73.8797		NC64-00897 K06669 SMC3, CSPG6; structural maintenance of chromosome 3 (chondroitin sulfate proteoglycan 6) Cell cycle - yeast [PATH:ko04111] Cell Growth and Death
NC64-00898	56722	70	91	77	98	65	59	54.8819	71.5458	68.1041	93.9536	90.3974	79.2528		56722 IPR003089 Alpha/beta hydrolase FPrintScan PR00111 ABHYDROLASE 4 137,188,202,306, 152,201,215,320, 1.1e-14,1.1e-14,1.1e-14,1.1e-14 56722 IPR000379 Esterase/lipase/thioesterase ProfileScan PS50187 ESTERASE 1 112, 207, 15.812
NC64-00899	137858	154	158	168	179	124	161	120.74	124.222	148.591	171.609	172.45	216.266		137858 IPR002645 Sulfate transporter/antisigma-factor antagonist STAS ProfileScan PS50801 STAS 1 693, 787, 9.400
NC64-00900	18866	93	65	56	56	30	37	72.9145	51.1042	49.5303	53.6877	41.7219	49.7009		18866 IPR001680 G-protein beta WD-40 repeat BlastProDom PD000018 sp_Q9FND4_ARATH_Q9FND4; 6 14,66,107,154,202,311, 45,94,140,183,231,340, 3e-06,0.003,2e-10,4e-05,2e-06,0.003 18866 IPR001680 G-protein beta WD-40 repeat FPrintScan PR00320 GPROTEINBRPT 3 33,126,219, 47,140,233, 3.9e-05,3.9e-05,3.9e-05 18866 IPR001680 G-protein beta WD-40 repeat HMMPfam PF00400 WD40 7 9,57,102,147,195,243,303, 46,95,1…
NC64-00901	137860	132	148	104	77	47	50	103.492	116.36	91.9848	73.8206	65.3642	67.1634		137860 IPR001478 PDZ/DHR/GLGF ProfileScan PS50106 PDZ 1 41, 92, 10.054 137860 IPR001478 PDZ/DHR/GLGF superfamily SSF50156 PDZ domain-like 1 32, 93, 8.8e-06
NC64-00902	137861	29	48	28	42	44	40	22.7368	37.7385	24.7651	40.2658	61.1921	53.7307
NC64-00903	137862	15	18	16	9	11	14	11.7604	14.1519	14.1515	8.62839	15.298	18.8058
NC64-00904	137863	200	197	160	128	106	80	156.805	154.885	141.515	122.715	147.417	107.461		NC64-00904 K00852 rbsK, RBKS; ribokinase [EC:2.7.1.15] Pentose phosphate pathway [PATH:ko00030] Carbohydrate Metabolism
NC64-00905	137864	216	216	175	170	80	75	169.35	169.823	154.782	162.981	111.258	100.745		NC64-00905 K01113 phoD; alkaline phosphatase D [EC:3.1.3.1] Folate biosynthesis [PATH:ko00790] Metabolism of Cofactors and Vitamins
NC64-00906	137865	23	18	20	24	11	11	18.0326	14.1519	17.6894	23.009	15.298	14.7759
NC64-00907	137866	1437	1340	1100	1016	650	673	1126.65	1053.53	972.916	974.049	903.974	904.019		NC64-00907 K00627 DLAT, aceF, pdhC; pyruvate dehydrogenase E2 component (dihydrolipoamide acetyltransferase) [EC:2.3.1.12] Citrate cycle (TCA cycle) [PATH:ko00020] Carbohydrate Metabolism
NC64-00908	18988	2873	3144	3279	3216	2068	1679	2252.51	2471.87	2900.17	3083.21	2876.03	2255.35		NC64-00908 K01956 carA, CPA1; carbamoyl-phosphate synthase small subunit [EC:6.3.5.5] Alanine, aspartate and glutamate metabolism [PATH:ko00250] Amino Acid Metabolism
NC64-00909	19036	3897	4158	3787	2819	940	960	3055.35	3269.09	3349.48	2702.6	1307.28	1289.54	1	NC64-00909 K00434 E1.11.1.11; L-ascorbate peroxidase [EC:1.11.1.11] Ascorbate and aldarate metabolism [PATH:ko00053] Carbohydrate Metabolism
NC64-00910	137869	90	86	63	44	21	29	70.5624	67.6147	55.7215	42.1832	29.2053	38.9548	1	NC64-00910 K00757 E2.4.2.3, udp; uridine phosphorylase [EC:2.4.2.3] Pyrimidine metabolism [PATH:ko00240] Nucleotide Metabolism
NC64-00911	137870	11	13	11	7	14	12	8.6243	10.2208	9.72916	6.71097	19.4702	16.1192
NC64-00912	137871	180	130	99	73	69	63	141.125	102.208	87.5624	69.9858	95.9603	84.6259	1	137871 IPR008932 Ribosomal protein L7/12, oligomerisation superfamily SSF48300 Ribosomal protein L7/12, oligomerisation (N-terminal) domain 1 120, 176, 0.02
NC64-00913	137872	96	136	76	78	79	79	75.2666	106.926	67.2196	74.7794	109.868	106.118		0
NC64-00914	137873	1483	1617	887	636	354	337	1162.71	1271.31	784.524	609.739	492.318	452.681	1	0
NC64-00915	137874	41	51	66	62	40	31	32.1451	40.0971	58.375	59.44	55.6291	41.6413		137874 IPR003742 Protein of unknown function DUF163 HMMPfam PF02590 DUF163 1 32, 185, 1.4e-53
NC64-00916	15680	36	22	20	12	6	12	28.225	17.2968	17.6894	11.5045	8.34437	16.1192
NC64-00917	56728	893	819	755	628	287	259	700.136	643.912	667.774	602.07	399.139	347.906	1	NC64-00917 K10251 KAR; beta-keto reductase [EC:1.1.1.-] Biosynthesis of unsaturated fatty acids [PATH:ko01040] Lipid Metabolism
NC64-00918	137877	90	82	66	48	54	63	70.5624	64.4699	58.375	46.0181	75.0993	84.6259		137877 IPR008938 ARM repeat fold superfamily SSF48371 ARM repeat 1 1038, 1176, 0.00026
NC64-00919	137878	165	169	175	169	67	75	129.364	132.871	154.782	162.022	93.1788	100.745		NC64-00919 K04417 MAP3K9, MLK1; mitogen-activated protein kinase kinase kinase 9 [EC:2.7.11.25] MAPK signaling pathway [PATH:ko04010] Signal Transduction
NC64-00920	137880	536	457	318	294	202	198	420.238	359.302	281.261	281.861	280.927	265.967		137880 IPR007518 Protein of unknown function DUF544 HMMPfam PF04424 DUF544 1 35, 164, 2e-47
NC64-00921	137881	78	45	24	37	25	27	61.1541	35.3798	21.2273	35.4723	34.7682	36.2682	1	137881 IPR001680 G-protein beta WD-40 repeat HMMSmart SM00320 WD40 4 127,191,240,294, 164,232,290,334, 69,1.4e+02,70,0.75 137881 IPR001680 G-protein beta WD-40 repeat ProfileScan PS50082 WD_REPEATS_2 1 302, 343, 9.606 137881 IPR001680 G-protein beta WD-40 repeat ProfileScan PS50294 WD_REPEATS_REGION 1 274, 343, 10.364 137881 IPR011048 Cytochrome cd1-nitrite reductase-like, C-terminal haem d1 supe…
NC64-00922	137882	127	83	54	72	48	41	99.5714	65.2561	47.7613	69.0271	66.755	55.074	1	0
NC64-00923	137883	223	275	242	246	234	247	174.838	216.21	214.041	235.843	325.43	331.787		137883 IPR008985 Concanavalin A-like lectin/glucanase superfamily SSF49899 Concanavalin A-like lectins/glucanases 2 209,525, 303,745, 1.7e-11,3.3e-10
NC64-00924	137884	126	141	119	139	99	129	98.7874	110.857	105.252	133.261	137.682	173.282		137884 IPR008985 Concanavalin A-like lectin/glucanase superfamily SSF49899 Concanavalin A-like lectins/glucanases 1 177, 373, 1.7e-12
NC64-00925	137885	726	697	598	462	199	203	569.204	547.994	528.912	442.924	276.755	272.683	1	137885 IPR001440 TPR repeat HMMPfam PF00515 TPR 3 145,183,217, 178,216,250, 0.45,1e-06,2.5e-08 137885 IPR001440 TPR repeat HMMSmart SM00028 TPR 3 145,183,217, 178,216,250, 28,0.00013,2.2e-06 137885 IPR001440 TPR repeat ProfileScan PS50005 TPR_REPEAT 2 183,217, 216,250, 11.299,12.036 137885 IPR001440 TPR repeat ProfileScan PS50293 TPR_REGION 1 145, 250, 23.038 137885 IPR008941 TPR-like superfamily…
NC64-00926	137886	3705	3809	3595	3668	1896	1317	2904.82	2994.7	3179.67	3516.55	2636.82	1769.08		137886 IPR003823 Protein of unknown function CP12 HMMPfam PF02672 CP12 1 38, 110, 1.8e-23
NC64-00927	137887	70	57	48	37	31	30	54.8819	44.8144	42.4545	35.4723	43.1126	40.298		NC64-00927 K11752 ribD; diaminohydroxyphosphoribosylaminopyrimidine deaminase / 5-amino-6-(5-phosphoribosylamino)uracil reductase [EC:3.5.4.26 1.1.1.193] Riboflavin metabolism [PATH:ko00740] Metabolism of Cofactors and Vitamins
NC64-00928	137888	2806	3037	2987	3091	2506	1997	2199.98	2387.74	2641.91	2963.37	3485.17	2682.51		137888 IPR004088 KH, type 1 HMMPfam PF00013 KH_1 1 63, 122, 2.6e-18 137888 IPR004087 KH HMMSmart SM00322 KH 1 60, 127, 2.9e-16 137888 IPR004088 KH, type 1 ProfileScan PS50084 KH_TYPE_1 1 61, 122, 16.688
NC64-00929	137889	587	543	358	349	226	209	460.224	426.916	316.64	334.59	314.305	280.743		137889 IPR003347 Transcription factor jumonji, jmjC HMMPfam PF02373 JmjC 1 154, 264, 0.0006 137889 IPR003347 Transcription factor jumonji, jmjC HMMSmart SM00558 JmjC 1 121, 278, 7.7e-06 137889 IPR007113 Cupin region ProfileScan PS50849 CUPIN 1 161, 253, 10.058
NC64-00930	137890	59	42	39	39	24	34	46.2576	33.0211	34.4943	37.3897	33.3775	45.6711		0
NC64-00931	18943	434	348	236	179	96	118	340.268	273.604	208.735	171.609	133.51	158.506	1	NC64-00931 K08493 VTI1; vesicle transport through interaction with t-SNAREs 1 SNARE interactions in vesicular transport [PATH:ko04130] Folding, Sorting and Degradation
NC64-00932	56732	599	497	419	411	308	399	469.632	390.75	370.593	394.03	428.344	535.964		0
NC64-00933	137893	16	26	24	21	21	35	12.5444	20.4417	21.2273	20.1329	29.2053	47.0144
NC64-00934	33851	10	22	28	27	31	46	7.84027	17.2968	24.7651	25.8852	43.1126	61.7903
NC64-00935	18787	1407	1893	1671	1853	1390	1049	1103.13	1488.31	1477.95	1776.49	1933.11	1409.09		18787 IPR002013 Synaptojanin, N-terminal HMMPfam PF02383 Syja_N 1 76, 397, 4.5e-67 18787 IPR002013 Synaptojanin, N-terminal ProfileScan PS50275 SAC 1 145, 508, 61.627
NC64-00936	137896	21	31	26	32	26	38	16.4646	24.3728	22.9962	30.6787	36.1589	51.0442
NC64-00937	48477	132	158	128	95	60	58	103.492	124.222	113.212	91.0774	83.4437	77.9095		48477 IPR001993 Mitochondrial substrate carrier HMMPfam PF00153 Mito_carr 3 10,121,204, 111,195,299, 1.3e-21,1.9e-12,1.2e-22
NC64-00938	49947	2701	2784	2597	2489	1773	1139	2117.66	2188.83	2296.97	2386.23	2465.76	1529.98		49947 IPR002657 Bile acid:sodium symporter HMMPfam PF01758 SBF 1 56, 248, 0.00072
NC64-00939	137899	1385	1423	1282	1128	734	641	1085.88	1118.79	1133.89	1081.42	1020.79	861.035		137899 IPR000504 RNA-binding region RNP-1 (RNA recognition motif) HMMPfam PF00076 RRM_1 1 4, 81, 5.5e-07 137899 IPR000504 RNA-binding region RNP-1 (RNA recognition motif) HMMSmart SM00360 RRM 1 3, 82, 6.6e-10 137899 IPR000504 RNA-binding region RNP-1 (RNA recognition motif) ProfileScan PS50102 RRM 1 2, 86, 10.684 137899 IPR002198 Short-chain dehydrogenase/reductase SDR ScanRegExp PS00061 ADH_SHOR…
NC64-00940	137900	33	45	48	36	19	25	25.8729	35.3798	42.4545	34.5135	26.4238	33.5817
NC64-00941	33853	750	723	475	391	239	252	588.02	568.436	420.123	374.855	332.384	338.504		33853 IPR002048 Calcium-binding EF-hand HMMPfam PF00036 efhand 2 39,73, 67,101, 0.34,3.9 33853 IPR000261 EPS15 homology (EH) HMMSmart SM00027 EH 1 31, 128, 2.8e-08 33853 IPR000261 EPS15 homology (EH) ProfileScan PS50031 EH 1 36, 129, 12.036 33853 IPR002048 Calcium-binding EF-hand ProfileScan PS50222 EF_HAND_2 1 44, 98, 11.225 33853 IPR010983 EF-Hand-like superfamily SSF47473 EF-hand 1 30, 121, 6.…
NC64-00942	137903	20	25	18	15	17	10	15.6805	19.6554	15.9204	14.3806	23.6424	13.4327		NC64-00942 K10572 IPPK; inositol-pentakisphosphate 2-kinase [EC:2.7.1.158] Inositol phosphate metabolism [PATH:ko00562] Carbohydrate Metabolism
NC64-00943	33857	229	176	135	107	61	54	179.542	138.374	119.403	102.582	84.8344	72.5365	1	NC64-00943 K01489 E3.5.4.5, cdd; cytidine deaminase [EC:3.5.4.5] Pyrimidine metabolism [PATH:ko00240] Nucleotide Metabolism
NC64-00944	137905	86	86	63	48	26	35	67.4263	67.6147	55.7215	46.0181	36.1589	47.0144		137905 IPR006055 Exonuclease HMMPfam PF00929 Exonuc_X-T 1 110, 291, 0.00022 137905 IPR006055 Exonuclease HMMSmart SM00479 EXOIII 1 109, 300, 0.0011 137905 IPR000345 Cytochrome c heme-binding site ScanRegExp PS00190 CYTOCHROME_C 1 348, 353, NA
NC64-00945	137906	501	580	586	635	623	940	392.797	456.006	518.299	608.781	866.424	1262.67	2	137906 IPR000008 C2 FPrintScan PR00360 C2DOMAIN 3 60,90,111, 72,103,119, 2.1e-05,2.1e-05,2.1e-05 137906 IPR000008 C2 HMMPfam PF00168 C2 1 44, 131, 4.8e-22 137906 IPR000008 C2 HMMSmart SM00239 C2 1 43, 147, 2.1e-12 137906 IPR000008 C2 ProfileScan PS50004 C2_DOMAIN_2 1 44, 131, 13.313 137906 IPR000008 C2 ScanRegExp PS00499 C2_DOMAIN_1 1 51, 67, NA 137906 IPR008973 C2 calcium/lipid-binding region, C…
NC64-00946	49951	8	9	36	45	48	58	6.27222	7.07596	31.8409	43.1419	66.755	77.9095	3	0
NC64-00947	56737	1547	1439	1301	1296	1162	1133	1212.89	1131.37	1150.69	1242.49	1616.03	1521.92		NC64-00947 K11262 ACAC; acetyl-CoA carboxylase / biotin carboxylase [EC:6.4.1.2 6.3.4.14] Propanoate metabolism [PATH:ko00640] Carbohydrate Metabolism
NC64-00948	137911	2428	3258	3430	2975	2230	1715	1903.62	2561.5	3033.73	2852.16	3101.32	2303.7		0
NC64-00949	48478	258	312	338	329	218	140	202.279	245.3	298.951	315.415	303.179	188.058		48478 IPR002030 Mitochondrial brown fat uncoupling protein FPrintScan PR00784 MTUNCOUPLING 5 18,94,166,209,287, 30,106,183,227,306, 8.3e-13,8.3e-13,8.3e-13,8.3e-13,8.3e-13 48478 IPR002113 Adenine nucleotide translocator 1 FPrintScan PR00927 ADPTRNSLCASE 4 13,53,154,265, 25,74,175,280, 2.7e-08,2.7e-08,2.7e-08,2.7e-08 48478 IPR001993 Mitochondrial substrate carrier HMMPfam PF00153 Mito_carr 3 12,11…
NC64-00950	137913	2039	2170	2215	2399	1984	1666	1598.63	1706.09	1959.1	2299.94	2759.21	2237.88		NC64-00950 K00811 ASP5; aspartate aminotransferase, chloroplastic [EC:2.6.1.1] Alanine, aspartate and glutamate metabolism [PATH:ko00250] Amino Acid Metabolism
NC64-00951	55978	194	191	172	113	83	79	152.101	150.168	152.129	108.334	115.43	106.118		NC64-00951 K01875 SARS, serS; seryl-tRNA synthetase [EC:6.1.1.11] Aminoacyl-tRNA biosynthesis [PATH:ko00970] Translation
NC64-00952	137916	659	693	534	456	333	304	516.674	544.849	472.306	437.172	463.113	408.353		137916 IPR001683 Phox-like HMMPfam PF00787 PX 1 533, 640, 5e-24 137916 IPR003114 PX-associated HMMPfam PF02194 PXA 1 89, 276, 2e-06 137916 IPR001683 Phox-like HMMSmart SM00312 PX 1 533, 640, 1.1e-14 137916 IPR003114 PX-associated HMMSmart SM00313 PXA 1 89, 276, 5.3e-06 137916 IPR001683 Phox-like ProfileScan PS50195 PX 1 533, 644, 17.612
NC64-00953	49957	1478	1535	1659	1535	1041	948	1158.79	1206.84	1467.33	1471.62	1447.75	1273.42		49957 IPR002482 Peptidoglycan-binding LysM HMMPfam PF01476 LysM 2 26,248, 70,292, 1.4e-09,1.5e-15 49957 IPR000782 Beta-Ig-H3/fasciclin HMMPfam PF02469 Fasciclin 1 91, 222, 4.6e-30 49957 IPR002482 Peptidoglycan-binding LysM HMMSmart SM00257 LysM 2 25,247, 70,292, 3.9e-05,3.2e-14 49957 IPR000782 Beta-Ig-H3/fasciclin HMMSmart SM00554 FAS1 1 116, 223, 2.2e-21 49957 IPR000782 Beta-Ig-H3/fasciclin Prof…
NC64-00954	137918	813	860	993	912	606	627	637.414	676.147	878.278	874.343	842.782	842.229		137918 IPR002482 Peptidoglycan-binding LysM HMMPfam PF01476 LysM 1 159, 203, 1.5e-15 137918 IPR000782 Beta-Ig-H3/fasciclin HMMPfam PF02469 Fasciclin 1 2, 133, 2.5e-25 137918 IPR002482 Peptidoglycan-binding LysM HMMSmart SM00257 LysM 1 158, 203, 3.2e-14 137918 IPR000782 Beta-Ig-H3/fasciclin HMMSmart SM00554 FAS1 1 27, 134, 2.2e-21 137918 IPR000782 Beta-Ig-H3/fasciclin ProfileScan PS50213 FAS1 1 1,…
NC64-00955	49959	2539	2592	2268	1600	614	605	1990.64	2037.88	2005.98	1533.94	853.907	812.677	1	49959 IPR002482 Peptidoglycan-binding LysM HMMPfam PF01476 LysM 2 26,240, 70,285, 5.2e-08,3.7e-07 49959 IPR000782 Beta-Ig-H3/fasciclin HMMPfam PF02469 Fasciclin 1 91, 224, 1.2e-21 49959 IPR002482 Peptidoglycan-binding LysM HMMSmart SM00257 LysM 2 25,239, 70,285, 0.00018,1.4e-07 49959 IPR000782 Beta-Ig-H3/fasciclin HMMSmart SM00554 FAS1 1 116, 225, 5.1e-17 49959 IPR000782 Beta-Ig-H3/fasciclin Prof…
NC64-00956	137920	826	688	420	322	169	194	647.606	540.918	371.477	308.705	235.033	260.594	1	0
NC64-00957	137921	3348	3088	2491	2478	1693	1596	2624.92	2427.84	2203.21	2375.68	2354.5	2143.86		137921 IPR004101 Cytoplasmic peptidoglycan synthetases, C-terminal HMMPfam PF02875 Mur_ligase_C 1 643, 722, 7e-05
NC64-00958	19060	20	14	14	12	13	24	15.6805	11.007	12.3826	11.5045	18.0795	32.2384
NC64-00959	49962	52	43	30	32	22	33	40.7694	33.8074	26.5341	30.6787	30.596	44.3278		0
NC64-00960	19195	128	139	113	110	81	88	100.355	109.284	99.945	105.458	112.649	118.208		NC64-00960 K10606 FANCL, PHF9; E3 ubiquitin-protein ligase FANCL [EC:6.3.2.19] Ubiquitin mediated proteolysis [PATH:ko04120] Folding, Sorting and Degradation
NC64-00961	137925	1	12	3	7	6	9	0.784027	9.43461	2.65341	6.71097	8.34437	12.0894
NC64-00962	18825	199	224	189	179	131	124	156.021	176.113	167.165	171.609	182.185	166.565		0
NC64-00963	137928	514	488	462	402	258	242	402.99	383.674	408.625	385.401	358.808	325.071		137928 IPR000719 Protein kinase BlastProDom PD000001 sp_Q9S713_ARATH_Q9S713; 1 142, 208, 4e-15 137928 IPR000719 Protein kinase HMMPfam PF00069 Pkinase 1 18, 347, 1.5e-09 137928 IPR002713 FF HMMPfam PF01846 FF 2 737,842, 786,892, 0.032,0.002 137928 IPR002290 Serine/threonine protein kinase HMMSmart SM00220 S_TKc 1 18, 347, 6.5e-10 137928 IPR002713 FF HMMSmart SM00441 FF 3 632,735,840, 687,789,895,…
NC64-00964	137929	138	138	130	86	41	44	108.196	108.498	114.981	82.449	57.0199	59.1038		0
NC64-00965	137930	5	0	1	2	3	2	3.92013	0.5	0.884469	1.91742	4.17219	2.68654
NC64-00966	8842	8	7	5	9	9	9	6.27222	5.50352	4.42234	8.62839	12.5166	12.0894
NC64-00967	49967	220	231	253	198	84	82	172.486	181.616	223.771	189.825	116.821	110.148		49967 IPR006649 snRNP BlastProDom PD020287 sp_RSMB_CAEEL_P91918; 1 30, 86, 0.002 49967 IPR010920 Small nuclear-like ribonucleoprotein superfamily SSF50182 Sm-like ribonucleoproteins 1 19, 101, 5.5e-08
NC64-00968	19334	0	0	2	0	2	4	0.5	0.5	1.76894	0.5	2.78146	5.37307
NC64-00969	137934	3	3	5	1	8	6	2.35208	2.35865	4.42234	0.95871	11.1258	8.05961
NC64-00970	137935	178	152	137	165	125	170	139.557	119.505	121.172	158.187	173.841	228.356		137935 IPR000719 Protein kinase BlastProDom PD000001 sp_KCC1_RAT_Q63450; 1 181, 433, 1e-45 137935 IPR000719 Protein kinase HMMPfam PF00069 Pkinase 1 174, 434, 1.7e-76 137935 IPR001245 Tyrosine protein kinase HMMSmart SM00219 TyrKc 1 174, 434, 1.1e-09 137935 IPR002290 Serine/threonine protein kinase HMMSmart SM00220 S_TKc 1 174, 434, 1.7e-86 137935 IPR000719 Protein kinase ProfileScan PS50011 PROT…
NC64-00971	137936	1754	1960	1600	1101	421	384	1375.18	1540.99	1415.15	1055.54	585.497	515.815	1	137936 IPR000504 RNA-binding region RNP-1 (RNA recognition motif) HMMPfam PF00076 RRM_1 3 544,637,822, 616,707,893, 2.1e-07,1.7e-05,7.7e-18 137936 IPR001932 Protein phosphatase 2C-like HMMSmart SM00331 PP2C_SIG 1 286, 551, 9.2e-07 137936 IPR001932 Protein phosphatase 2C-like HMMSmart SM00332 PP2Cc 1 276, 549, 4.6e-05 137936 IPR000504 RNA-binding region RNP-1 (RNA recognition motif) HMMSmart SM003…
NC64-00972	49971	253	250	271	254	219	155	198.359	196.554	239.691	243.512	304.57	208.207		49971 IPR000008 C2 FPrintScan PR00360 C2DOMAIN 2 23,51, 35,64, 73,73 49971 IPR000008 C2 HMMPfam PF00168 C2 1 8, 92, 2.4e-16 49971 IPR000008 C2 HMMSmart SM00239 C2 1 7, 106, 1.5e-07 49971 IPR000008 C2 ProfileScan PS50004 C2_DOMAIN_2 1 1, 92, 12.084 49971 IPR008973 C2 calcium/lipid-binding region, CaLB superfamily SSF49562 C2 domain (Calcium/lipid-binding domain, CaLB) 1 1, 131, 1.7e-23
NC64-00973	137938	3129	2864	2376	2139	1082	1055	2453.22	2251.73	2101.5	2050.68	1504.77	1417.15		NC64-00973 K12811 DDX46, PRP5; ATP-dependent RNA helicase DDX46/PRP5 [EC:3.6.4.13] Spliceosome [PATH:ko03040] Transcription
NC64-00974	137939	0	10	12	16	24	13	0.5	7.86218	10.6136	15.3394	33.3775	17.4625		bZIP TF;
NC64-00975	137940	36	26	25	39	21	22	28.225	20.4417	22.1117	37.3897	29.2053	29.5519
NC64-00976	13222	0	1	9	7	8	9	0.5	0.786218	7.96022	6.71097	11.1258	12.0894
NC64-00977	18991	6	8	9	14	10	20	4.70416	6.28974	7.96022	13.4219	13.9073	26.8654
NC64-00978	33865	48	46	49	62	45	57	37.6333	36.166	43.339	59.44	62.5828	76.5663	2	NC64-00978 K13289 CTSA; cathepsin A (carboxypeptidase C) [EC:3.4.16.5] Lysosome [PATH:ko04142] Transport and Catabolism
NC64-00979	137944	735	865	692	533	282	322	576.26	680.078	612.053	510.992	392.185	432.532		137944 IPR002641 Patatin HMMPfam PF01734 Patatin 1 77, 243, 4.5e-09
NC64-00980	49975	1369	1456	930	800	418	429	1073.33	1144.73	822.556	766.968	581.325	576.262		0
NC64-00981	137947	592	651	662	743	712	824	464.144	511.828	585.518	712.321	990.199	1106.85	2	0
NC64-00982	137948	11200	11632	12160	12552	13039	14802	8781.1	9145.29	10755.1	12033.7	18133.7	19883.1	2	0
NC64-00983	137949	638	462	285	213	139	174	500.209	363.233	252.074	204.205	193.311	233.729	1	137949 IPR007149 Leo1-like protein HMMPfam PF04004 Leo1 1 34, 389, 5.5e-43
NC64-00984	137950	862	809	798	905	771	692	675.831	636.05	705.806	867.632	1072.25	929.541		NC64-00984 K03939 NDUFS6; NADH dehydrogenase (ubiquinone) Fe-S protein 6 [EC:1.6.5.3 1.6.99.3] Oxidative phosphorylation [PATH:ko00190] Energy Metabolism
NC64-00985	137951	69	48	41	61	38	47	54.0979	37.7385	36.2632	58.4813	52.8477	63.1336		137951 IPR000717 Proteasome component region PCI HMMPfam PF01399 PCI 1 57, 154, 4e-06 137951 IPR000717 Proteasome component region PCI HMMSmart SM00088 PINT 1 84, 175, 0.004
NC64-00986	49978	54	44	41	36	24	43	42.3375	34.5936	36.2632	34.5135	33.3775	57.7605		49978 IPR002610 Rhomboid-like protein HMMPfam PF01694 Rhomboid 1 103, 256, 1.1e-32
NC64-00987	137953	73	76	67	65	42	39	57.234	59.7526	59.2594	62.3161	58.4106	52.3874		NC64-00987 K05528 OCH1; alpha 1,6-mannosyltransferase [EC:2.4.1.232] Various types of N-glycan biosynthesis [PATH:ko00513] Glycan Biosynthesis and Metabolism
NC64-00988	48481	777	867	769	716	447	360	609.189	681.651	680.157	686.436	621.656	483.576		NC64-00988 K15849 PAT, AAT; bifunctional aspartate aminotransferase and glutamate/aspartate-prephenate aminotransferase [EC:2.6.1.1 2.6.1.78 2.6.1.79] Phenylalanine metabolism [PATH:ko00360] Amino Acid Metabolism
NC64-00989	19374	69	99	79	69	76	75	54.0979	77.8356	69.8731	66.151	105.695	100.745		0
NC64-00990	137956	439	392	229	217	109	125	344.188	308.197	202.543	208.04	151.589	167.908	1	0
NC64-00991	137957	5864	5969	5058	4138	2166	2338	4597.53	4692.93	4473.64	3967.14	3012.32	3140.56		137957 IPR003439 ABC transporter BlastProDom PD000006 sp_Q8GU83_EEEEE_Q8GU83; 1 1110, 1152, 3e-12 137957 IPR003439 ABC transporter HMMPfam PF00005 ABC_tran 1 996, 1186, 1.3e-24 137957 IPR003593 AAA ATPase HMMSmart SM00382 AAA 2 192,995, 550,1187, 0.33,1.7e-11 137957 IPR003439 ABC transporter ProfileScan PS50100 DA_BOX 1 1110, 1168, 14.797 137957 IPR001687 ATP/GTP-binding site motif A (P-loop) Pro…
NC64-00992	137958	148	161	143	163	112	139	116.036	126.581	126.479	156.27	155.762	186.714		NC64-00992 K11419 SUV39H, CLR4; histone-lysine N-methyltransferase SUV39H [EC:2.1.1.43] Lysine degradation [PATH:ko00310] Amino Acid Metabolism
NC64-00993	137959	658	616	447	385	327	329	515.89	484.31	395.358	369.103	454.768	441.935		0
NC64-00994	137960	1047	799	725	730	513	580	820.876	628.188	641.24	699.858	713.444	779.095		137960 IPR001841 Zn-finger, RING HMMPfam PF00097 zf-C3HC4 1 1648, 1686, 4.9e-05 137960 IPR000330 SNF2-related HMMPfam PF00176 SNF2_N 1 786, 1195, 2e-09 137960 IPR001650 Helicase, C-terminal HMMPfam PF00271 Helicase_C 1 1769, 1848, 1.1e-06 137960 IPR001841 Zn-finger, RING HMMSmart SM00184 RING 1 1648, 1686, 1.9e-06 137960 IPR001410 DEAD/DEAH box helicase HMMSmart SM00487 DEXDc 1 779, 1091, 0.0095 …
NC64-00995	137963	51	60	65	68	67	92	39.9854	47.1731	57.4905	65.1923	93.1788	123.581	2	0
NC64-00996	137965	41	44	46	43	45	60	32.1451	34.5936	40.6856	41.2245	62.5828	80.5961	2	0
NC64-00997	137966	1251	1206	827	678	377	420	980.818	948.179	731.456	650.005	524.305	564.173		137966 IPR006342 Methyltransferase FkbM HMMTigr TIGR01444 fkbM_fam 1 599, 733, 2.8e-07
NC64-00998	137967	947	981	966	982	784	801	742.473	771.28	854.397	941.453	1090.33	1075.96		137967 IPR001680 G-protein beta WD-40 repeat BlastProDom PD000018 sp_Q8YTD1_ANASP_Q8YTD1; 1 753, 786, 0.0004 137967 IPR001680 G-protein beta WD-40 repeat FPrintScan PR00320 GPROTEINBRPT 3 248,350,772, 262,364,786, 4e-05,4e-05,4e-05 137967 IPR001680 G-protein beta WD-40 repeat HMMPfam PF00400 WD40 9 58,110,221,310,421,466,644,691,748, 99,150,261,363,458,537,681,728,785, 1.4e-08,0.00052,5.9e-07,4.7…
NC64-00999	19159	775	757	437	332	158	170	607.621	595.167	386.513	318.292	219.735	228.356	1	19159 IPR000504 RNA-binding region RNP-1 (RNA recognition motif) HMMPfam PF00076 RRM_1 2 7,180, 75,250, 0.0026,0.0013 19159 IPR000504 RNA-binding region RNP-1 (RNA recognition motif) HMMSmart SM00360 RRM 2 6,179, 76,251, 0.022,0.00034 19159 IPR000504 RNA-binding region RNP-1 (RNA recognition motif) ProfileScan PS50102 RRM 1 178, 255, 9.695
NC64-01000	55979	11138	10253	9368	7103	2316	2015	8732.49	8061.09	8285.71	6809.72	3220.93	2706.68	1	NC64-01000 K01858 E5.5.1.4, INO1; myo-inositol-1-phosphate synthase [EC:5.5.1.4] Streptomycin biosynthesis [PATH:ko00521] Biosynthesis of Other Secondary Metabolites
NC64-01001	137970	640	592	298	190	126	143	501.777	465.441	263.572	182.155	175.232	192.087	1	137970 IPR001878 Zn-finger, CCHC type FPrintScan PR00939 C2HCZNFINGER 2 16,25, 25,33, 4.2,4.2 137970 IPR001878 Zn-finger, CCHC type HMMPfam PF00098 zf-CCHC 1 16, 33, 8e-05 137970 IPR001202 WW/Rsp5/WWP HMMPfam PF00397 WW 1 142, 171, 2.1e-12 137970 IPR001878 Zn-finger, CCHC type HMMSmart SM00343 ZnF_C2HC 1 17, 33, 0.0093 137970 IPR001202 WW/Rsp5/WWP HMMSmart SM00456 WW 1 141, 173, 1.3e-11 137970 IP…
NC64-01002	56751	242	162	142	123	76	88	189.735	127.367	125.595	117.921	105.695	118.208		56751 IPR007852 RNA pol II accessory factor, Cdc73 HMMPfam PF05179 CDC73 1 175, 483, 6.2e-37
NC64-01003	137972	398	511	544	547	534	518	312.043	401.757	481.151	524.414	742.649	695.813	2	0
NC64-01004	137973	917	1127	778	717	465	423	718.953	886.068	688.117	687.395	646.689	568.202		0
NC64-01005	137974	370	517	541	451	279	212	290.09	406.475	478.498	432.378	388.013	284.773		0
NC64-01006	49986	327	292	147	161	97	119	256.377	229.576	130.017	154.352	134.901	159.849		0
NC64-01007	137978	84	59	69	49	36	54	65.8583	46.3869	61.0284	46.9768	50.0662	72.5365		0
NC64-01008	48483	1525	1308	1148	892	380	376	1195.64	1028.37	1015.37	855.169	528.477	505.069	1	48483 IPR001395 Aldo/keto reductase BlastProDom PD000288 sp_Q882Y1_PSESM_Q882Y1; 1 1, 294, 3e-60 48483 IPR001395 Aldo/keto reductase FPrintScan PR00069 ALDKETRDTASE 3 99,148,227, 117,165,251, 3.9e-14,3.9e-14,3.9e-14 48483 IPR001395 Aldo/keto reductase HMMPfam PF00248 Aldo_ket_red 1 4, 295, 1.1e-18 48483 IPR000566 Lipocalin-related protein and Bos/Can/Equ allergen ScanRegExp PS00213 LIPOCALIN 1 44…
NC64-01009	33873	33	23	9	13	19	20	25.8729	18.083	7.96022	12.4632	26.4238	26.8654		NC64-01009 K12572 PAN3; PAB-dependent poly(A)-specific ribonuclease subunit 3 RNA degradation [PATH:ko03018] Folding, Sorting and Degradation
NC64-01010	137982	106	78	69	58	23	28	83.1069	61.325	61.0284	55.6052	31.9868	37.6115	1	0
NC64-01011	49989	533	605	485	424	311	284	417.886	475.662	428.967	406.493	432.517	381.488		49989 IPR010979 Ribosomal protein S13-like, H2TH superfamily SSF46946 S13-like H2TH domain 1 896, 944, 0.011
NC64-01012	18957	63	78	59	70	61	62	49.3937	61.325	52.1837	67.1097	84.8344	83.2826		NC64-01012 K06639 CDC14; cell division cycle 14 [EC:3.1.3.48] Cell cycle - yeast [PATH:ko04111] Cell Growth and Death
NC64-01013	137985	0	7	10	17	26	24	0.5	5.50352	8.84469	16.2981	36.1589	32.2384		NC64-01013 K02433 gatA; aspartyl-tRNA(Asn)/glutamyl-tRNA (Gln) amidotransferase subunit A [EC:6.3.5.6 6.3.5.7] Aminoacyl-tRNA biosynthesis [PATH:ko00970] Translation
NC64-01014	33881	1356	1272	1027	706	397	468	1063.14	1000.07	908.35	676.849	552.119	628.649		NC64-01014 K12872 RBM22, SLT11; pre-mRNA-splicing factor RBM22/SLT11 Spliceosome [PATH:ko03040] Transcription
NC64-01015	19399	52	84	77	71	73	57	40.7694	66.0423	68.1041	68.0684	101.523	76.5663	2	19399 IPR005814 Aminotransferase class-III HMMPfam PF00202 Aminotran_3 1 69, 476, 2.1e-39 19399 IPR003006 Immunoglobulin/major histocompatibility complex ScanRegExp PS00290 IG_MHC 1 4, 10, NA 19399 IPR005814 Aminotransferase class-III ScanRegExp PS00600 AA_TRANSFER_CLASS_3 1 272, 310, NA
NC64-01016	137990	886	824	803	664	393	421	694.648	647.844	710.229	636.583	546.556	565.516		137990 IPR003347 Transcription factor jumonji, jmjC HMMPfam PF02373 JmjC 1 179, 307, 4.6e-37 137990 IPR003347 Transcription factor jumonji, jmjC HMMSmart SM00558 JmjC 1 147, 324, 1.2e-29
NC64-01017	56756	17	24	19	26	20	22	13.3285	18.8692	16.8049	24.9265	27.8146	29.5519
NC64-01018	137993	118	114	91	87	78	74	92.5152	89.6288	80.4867	83.4077	108.477	99.4018		0
NC64-01019	15581	64	75	74	78	42	33	50.1777	58.9663	65.4507	74.7794	58.4106	44.3278		0
NC64-01020	33886	4123	4447	4158	4338	3358	2930	3232.54	3496.31	3677.62	4158.88	4670.07	3935.78		33886 IPR000884 Thrombospondin, type I HMMPfam PF00090 TSP_1 6 22,81,138,195,252,309, 76,133,190,247,304,361, 0.0037,0.0038,0.0038,0.0045,0.005,0.023 33886 IPR000884 Thrombospondin, type I HMMSmart SM00209 TSP1 6 24,80,137,194,251,308, 77,134,191,248,305,362, 2.2e-07,4.2e-09,4.2e-09,5.9e-09,7.7e-09,7.6e-05 33886 IPR000884 Thrombospondin, type I ProfileScan PS50092 TSP1 6 19,77,135,192,247,306, 75…
NC64-01021	137997	97	77	56	49	30	45	76.0506	60.5388	49.5303	46.9768	41.7219	60.4471		137997 IPR000379 Esterase/lipase/thioesterase ProfileScan PS50187 ESTERASE 1 75, 173, 9.404 137997 IPR008262 Lipase, active site ScanRegExp PS00120 LIPASE_SER 1 152, 161, NA
NC64-01022	49994	105	102	127	98	79	96	82.3228	80.1942	112.328	93.9536	109.868	128.954		49994 IPR000433 Zn-finger, ZZ type HMMPfam PF00569 ZZ 1 323, 386, 0.00044 49994 IPR001841 Zn-finger, RING HMMSmart SM00184 RING 1 32, 72, 1.5e-05 49994 IPR001841 Zn-finger, RING ProfileScan PS50089 ZF_RING_2 1 32, 73, 11.825 49994 IPR000433 Zn-finger, ZZ type ProfileScan PS50135 ZF_ZZ_2 1 323, 364, 9.192 49994 IPR001841 Zn-finger, RING ScanRegExp PS00518 ZF_RING_1 1 48, 57, 8e-5
NC64-01023	56758	524	467	495	476	238	203	410.83	367.164	437.812	456.346	330.993	272.683		NC64-01023 K01522 FHIT; bis(5'-adenosyl)-triphosphatase [EC:3.6.1.29] Purine metabolism [PATH:ko00230] Nucleotide Metabolism
NC64-01024	56759	686	999	808	781	456	406	537.842	785.432	714.651	748.752	634.172	545.367		56759 IPR010675 Bicoid-interacting 3 HMMPfam PF06859 Bin3 1 425, 539, 3.7e-25 56759 IPR000051 SAM (and some other nucleotide) binding motif ProfileScan PS50193 SAM_BIND 1 333, 469, 13.668
NC64-01025	29579	1544	1653	1509	1099	423	413	1210.54	1299.62	1334.66	1053.62	588.278	554.77	1	NC64-01025 K11187 PRDX5; peroxiredoxin 5, atypical 2-Cys peroxiredoxin [EC:1.11.1.15] Peroxisome [PATH:ko04146] Transport and Catabolism
NC64-01026	138002	71	55	55	35	55	72	55.6659	43.242	48.6458	33.5548	76.4901	96.7153		NC64-01026 K12191 CHMP2A; charged multivesicular body protein 2A Endocytosis [PATH:ko04144] Transport and Catabolism
NC64-01027	138003	137	111	77	77	54	66	107.412	87.2702	68.1041	73.8206	75.0993	88.6557		NC64-01027 K03637 moaC; molybdenum cofactor biosynthesis protein C Sulfur relay system [PATH:ko04122] Folding, Sorting and Degradation
NC64-01028	138004	1964	2242	1975	1648	818	737	1539.83	1762.7	1746.83	1579.95	1137.62	989.988		138004 IPR006502 Uncharacterized plant-specific protein DUF506 HMMTigr TIGR01615 A_thal_3542 1 38, 167, 3.6e-13
NC64-01029	49999	29	24	18	26	30	25	22.7368	18.8692	15.9204	24.9265	41.7219	33.5817
NC64-01030	138007	187	180	111	115	67	69	146.613	141.519	98.1761	110.252	93.1788	92.6855		138007 IPR002610 Rhomboid-like protein HMMPfam PF01694 Rhomboid 1 71, 216, 4.5e-44
NC64-01031	138008	855	896	760	707	470	429	670.343	704.451	672.196	677.808	653.642	576.262		NC64-01031 K01810 GPI, pgi; glucose-6-phosphate isomerase [EC:5.3.1.9] Amino sugar and nucleotide sugar metabolism [PATH:ko00520] Carbohydrate Metabolism
NC64-01032	29581	2157	2538	2538	1927	683	626	1691.15	1995.42	2244.78	1847.43	949.868	840.886	1	29581 IPR004137 Prismane HMMPfam PF03063 Prismane 1 62, 635, 4.1e-187 29581 IPR010048 Hybrid cluster protein HMMTigr TIGR01703 hybrid_clust 1 62, 635, 1.6e-253 29581 IPR011254 Prismane-like superfamily SSF56821 Prismane protein-like 1 59, 635, 8.3e-144
NC64-01033	138010	101	98	78	83	49	62	79.1867	77.0493	68.9886	79.5729	68.1457	83.2826		138010 IPR003733 Thiamine monophosphate synthase BlastProDom PD149806 sp_YD66_AQUAE_O67378; 1 4, 163, 7e-07
NC64-01034	50004	8	13	15	6	12	16	6.27222	10.2208	13.267	5.75226	16.6887	21.4923		NC64-01034 K14328 UPF3, RENT3; regulator of nonsense transcripts 3 mRNA surveillance pathway [PATH:ko03015] Translation
NC64-01035	138015	123	77	77	71	56	57	96.4353	60.5388	68.1041	68.0684	77.8808	76.5663		138015 IPR000504 RNA-binding region RNP-1 (RNA recognition motif) HMMPfam PF00076 RRM_1 2 314,456, 387,523, 5.2e-11,0.00028 138015 IPR000504 RNA-binding region RNP-1 (RNA recognition motif) HMMSmart SM00360 RRM 2 313,444, 393,524, 1.6e-09,0.015 138015 IPR000504 RNA-binding region RNP-1 (RNA recognition motif) ProfileScan PS50102 RRM 1 312, 400, 12.305 138015 IPR003169 GYF ProfileScan PS50829 GYF …
NC64-01036	138016	734	539	561	510	265	243	575.476	423.771	496.187	488.942	368.543	326.414		138016 IPR006662 Thioredoxin-related FPrintScan PR00421 THIOREDOXIN 3 165,173,220, 173,182,231, 0.00028,0.00028,0.00028 138016 IPR006662 Thioredoxin-related HMMPfam PF00085 Thioredoxin 1 146, 243, 5.7e-10 138016 IPR006663 Thioredoxin domain 2 ProfileScan PS50223 THIOREDOXIN_2 1 146, 256, 18.649 138016 IPR006662 Thioredoxin-related ScanRegExp PS00194 THIOREDOXIN 1 166, 184, 8e-5
NC64-01037	56762	94	98	132	148	100	148	73.6985	77.0493	116.75	141.889	139.073	198.804	2	56762 IPR000212 UvrD/REP helicase HMMPfam PF00580 UvrD-helicase 1 1, 544, 1.6e-09
NC64-01038	50008	924	855	736	479	244	251	724.441	672.216	650.969	459.222	339.338	337.16	1	NC64-01038 K11094 SNRPB2; U2 small nuclear ribonucleoprotein B'' Spliceosome [PATH:ko03040] Transcription
NC64-01039	138020	92	77	61	68	46	38	72.1305	60.5388	53.9526	65.1923	63.9735	51.0442		NC64-01039 K00859 coaE; dephospho-CoA kinase [EC:2.7.1.24] Pantothenate and CoA biosynthesis [PATH:ko00770] Metabolism of Cofactors and Vitamins
NC64-01040	138021	10	15	12	13	20	24	7.84027	11.7933	10.6136	12.4632	27.8146	32.2384
NC64-01041	18919	165	184	95	97	60	76	129.364	144.664	84.0246	92.9948	83.4437	102.088		NC64-01041 K00599 E2.1.1.-; [EC:2.1.1.-] Histidine metabolism [PATH:ko00340] Amino Acid Metabolism
NC64-01042	138024	0	7	4	9	4	8	0.5	5.50352	3.53788	8.62839	5.56291	10.7461
NC64-01043	138025	26	24	22	26	24	43	20.3847	18.8692	19.4583	24.9265	33.3775	57.7605
NC64-01044	138026	463	473	308	192	130	125	363.004	371.881	272.416	184.072	180.795	167.908	1	0
NC64-01045	138027	19	15	10	10	6	8	14.8965	11.7933	8.84469	9.5871	8.34437	10.7461
NC64-01046	138028	649	640	391	443	299	314	508.833	503.179	345.827	424.708	415.828	421.786		138028 IPR008938 ARM repeat fold superfamily SSF48371 ARM repeat 2 31,912, 284,1235, 4.1e-07,7.5e-07
NC64-01047	138029	332	337	301	274	198	172	260.297	264.955	266.225	262.686	275.364	231.042		NC64-01047 K03018 RPC1, POLR3A; DNA-directed RNA polymerase III subunit RPC1 [EC:2.7.7.6] RNA polymerase III, eukaryotes (57) MODULE:M00181
NC64-01048	138030	49	46	47	46	34	44	38.4173	36.166	41.57	44.1006	47.2848	59.1038
NC64-01049	138032	178	151	146	180	141	195	139.557	118.719	129.132	172.568	196.093	261.937		138032 IPR000330 SNF2-related HMMPfam PF00176 SNF2_N 1 645, 846, 5.1e-05 138032 IPR001650 Helicase, C-terminal HMMPfam PF00271 Helicase_C 1 962, 1044, 0.00026 138032 IPR011124 CW-type Zn-finger HMMPfam PF07496 zf-CW 1 78, 126, 2e-10 138032 IPR001650 Helicase, C-terminal HMMSmart SM00490 HELICc 1 940, 1044, 0.0056 138032 IPR000953 Chromo ProfileScan PS50013 CHROMO_2 1 544, 580, 8.992 138032 IPR000…
NC64-01050	138033	29	19	22	25	15	17	22.7368	14.9381	19.4583	23.9677	20.8609	22.8356		NC64-01050 K01517 ADPRM; manganese-dependent ADP-ribose/CDP-alcohol diphosphatase [EC:3.6.1.13 3.6.1.16 3.6.1.53] Glycerophospholipid metabolism [PATH:ko00564] Lipid Metabolism
NC64-01051	138034	84	107	96	88	53	61	65.8583	84.1253	84.909	84.3665	73.7086	81.9393		NC64-01051 K12580 CNOT3, NOT3; CCR4-NOT transcription complex subunit 3 RNA degradation [PATH:ko03018] Folding, Sorting and Degradation
NC64-01052	138035	309	305	249	313	316	422	242.264	239.796	220.233	300.076	439.47	566.859	2	138035 IPR006025 Peptidase M, neutral zinc metallopeptidases, zinc-binding site ScanRegExp PS00142 ZINC_PROTEASE 1 305, 314, NA
NC64-01053	138036	4	4	3	11	5	10	3.13611	3.14487	2.65341	10.5458	6.95364	13.4327
NC64-01054	138037	155	157	133	145	101	118	121.524	123.436	117.634	139.013	140.464	158.506		0
NC64-01055	138039	0	13	13	17	26	37	0.5	10.2208	11.4981	16.2981	36.1589	49.7009
NC64-01056	138040	1244	1012	662	546	254	323	975.329	795.652	585.518	523.456	353.245	433.876	1	0
NC64-01057	138041	403	399	232	154	116	111	315.963	313.701	205.197	147.641	161.325	149.103	1	0
NC64-01058	33893	101	129	107	96	45	64	79.1867	101.422	94.6382	92.0361	62.5828	85.9691		NC64-01058 K13606 NOL, NYC1; chlorophyll(ide) b reductase [EC:1.1.1.294] Porphyrin and chlorophyll metabolism [PATH:ko00860] Metabolism of Cofactors and Vitamins
NC64-01059	138043	253	223	198	165	115	87	198.359	175.327	175.125	158.187	159.934	116.864		0
NC64-01060	56764	313	381	326	288	148	196	245.4	299.549	288.337	276.108	205.828	263.281		56764 IPR001789 Response regulator receiver BlastProDom PD000039 sp_Q9A450_CAUCR_Q9A450; 1 1209, 1263, 2e-05 56764 IPR004358 Bacterial sensor protein, C-terminal FPrintScan PR00344 BCTRLSENSOR 3 632,667,691, 646,685,704, 4.9e-12,4.9e-12,4.9e-12 56764 IPR003661 Histidine kinase A, N-terminal HMMPfam PF00512 HisKA 1 558, 623, 0.003 56764 IPR001610 PAC motif HMMPfam PF00785 PAC 2 366,493, 410,535, 5…
NC64-01061	138045	51	51	31	58	41	53	39.9854	40.0971	27.4185	55.6052	57.0199	71.1932		138045 IPR001320 Ionotropic glutamate receptor HMMPfam PF00060 Lig_chan 1 156, 423, 7.1e-14 138045 IPR001638 Bacterial extracellular solute-binding protein, family 3 HMMSmart SM00062 PBPb 1 40, 382, 0.0055 138045 IPR001311 Solute-binding protein/glutamate receptor ProfileScan PS50121 SBP_GLUR 1 50, 117, 9.394
NC64-01062	138046	516	417	374	347	257	244	404.558	327.853	330.791	332.672	357.417	327.757		138046 IPR005635 Inner centromere protein, ARK binding region HMMPfam PF03941 INCENP_ARK-bind 1 934, 987, 1.5e-07
NC64-01063	56765	1058	960	835	985	709	761	829.5	754.769	738.532	944.329	986.027	1022.23		56765 IPR001650 Helicase, C-terminal HMMPfam PF00271 Helicase_C 1 1323, 1411, 0.019 56765 IPR000620 Protein of unknown function DUF6 HMMPfam PF00892 DUF6 2 1690,1843, 1814,1975, 5.3e-05,1.1e-05
NC64-01064	138049	1549	1737	1652	1425	689	582	1214.46	1365.66	1461.14	1366.16	958.212	781.782		138049 IPR006025 Peptidase M, neutral zinc metallopeptidases, zinc-binding site ScanRegExp PS00142 ZINC_PROTEASE 1 337, 346, NA
NC64-01065	138050	933	918	868	978	944	1153	731.497	721.748	767.719	937.618	1312.85	1548.79	2	0
NC64-01066	138052	431	398	310	350	208	231	337.916	312.915	274.185	335.548	289.272	310.295		NC64-01066 K00620 argJ; glutamate N-acetyltransferase / amino-acid N-acetyltransferase [EC:2.3.1.35 2.3.1.1] Arginine and proline metabolism [PATH:ko00330] Amino Acid Metabolism
NC64-01067	138055	123	120	120	105	81	101	96.4353	94.3461	106.136	100.665	112.649	135.67		0
NC64-01068	138056	618	630	464	398	261	302	484.529	495.317	410.394	381.566	362.98	405.667		NC64-01068 K14408 CSTF3, RNA14; cleavage stimulation factor subunit 3 mRNA surveillance pathway [PATH:ko03015] Translation
NC64-01069	138057	163	153	145	139	76	50	127.796	120.291	128.248	133.261	105.695	67.1634		0
NC64-01070	50022	3	8	15	24	28	45	2.35208	6.28974	13.267	23.009	38.9404	60.4471
NC64-01071	50023	70	97	77	64	68	98	54.8819	76.2631	68.1041	61.3574	94.5695	131.64	2	50023 IPR002921 Lipase, class 3 HMMPfam PF01764 Lipase_3 1 556, 699, 3.4e-10
NC64-01072	138061	279	251	216	171	120	160	218.744	197.341	191.045	163.939	166.887	214.923		NC64-01072 K01058 pldA; phospholipase A1 [EC:3.1.1.32] alpha-Linolenic acid metabolism [PATH:ko00592] Lipid Metabolism
NC64-01073	138062	180	165	133	98	72	98	141.125	129.726	117.634	93.9536	100.132	131.64		0
NC64-01074	138063	139	147	154	157	172	207	108.98	115.574	136.208	150.517	239.205	278.056	2	NC64-01074 K01058 pldA; phospholipase A1 [EC:3.1.1.32] alpha-Linolenic acid metabolism [PATH:ko00592] Lipid Metabolism
NC64-01075	138064	542	614	540	430	218	198	424.943	482.738	477.613	412.245	303.179	265.967		138064 IPR005349 Protein of unknown function UPF0136 HMMPfam PF03647 UPF0136 1 64, 159, 7.4e-16 138064 IPR010916 TonB box, N-terminal ScanRegExp PS00430 TONB_DEPENDENT_REC_1 1 1, 96, NA
NC64-01076	19312	145	87	56	38	33	19	113.684	68.401	49.5303	36.431	45.894	25.5221	1	NC64-01076 K13989 DERL2_3; Derlin-2/3 Protein processing in endoplasmic reticulum [PATH:ko04141] Folding, Sorting and Degradation
NC64-01077	138066	146	163	133	78	48	60	114.468	128.154	117.634	74.7794	66.755	80.5961		NC64-01077 K01640 E4.1.3.4, HMGCL, hmgL; hydroxymethylglutaryl-CoA lyase [EC:4.1.3.4] Valine, leucine and isoleucine degradation [PATH:ko00280] Amino Acid Metabolism
NC64-01078	29590	1502	1471	1471	1468	1314	1309	1177.61	1156.53	1301.05	1407.39	1827.42	1758.34		NC64-01078 K00850 PFK, pfk; 6-phosphofructokinase [EC:2.7.1.11] Fructose and mannose metabolism [PATH:ko00051] Carbohydrate Metabolism
NC64-01079	138069	837	882	732	674	458	423	656.231	693.444	647.431	646.17	636.954	568.202		138069 IPR001023 Heat shock protein Hsp70 ScanRegExp PS01036 HSP70_3 1 739, 753, NA
NC64-01080	50028	435	430	344	418	429	425	341.052	338.074	304.257	400.741	596.623	570.889		NC64-01080 K13885 SCARB1; scavenger receptor class B, member 1 Phagosome [PATH:ko04145] Transport and Catabolism
NC64-01081	138071	31	38	36	51	68	73	24.3048	29.8763	31.8409	48.8942	94.5695	98.0586	2	138071 IPR006094 FAD linked oxidase, N-terminal HMMPfam PF01565 FAD_binding_4 1 79, 220, 2.1e-06
NC64-01082	18967	131	112	99	87	47	55	102.708	88.0564	87.5624	83.4077	65.3642	73.8797		18967 IPR004327 Phosphotyrosyl phosphatase activator, PTPA HMMPfam PF03095 PTPA 1 76, 372, 2.1e-145
NC64-01083	48488	109	209	268	214	105	165	85.4589	164.32	237.038	205.164	146.026	221.639	2	NC64-01083 K00695 E2.4.1.13; sucrose synthase [EC:2.4.1.13] Starch and sucrose metabolism [PATH:ko00500] Carbohydrate Metabolism
NC64-01084	29593	4936	4772	4301	3014	1209	1107	3869.96	3751.83	3804.1	2889.55	1681.39	1487	1	NC64-01084 K01653 E2.2.1.6S, ilvH, ilvN; acetolactate synthase I/III small subunit [EC:2.2.1.6] Valine, leucine and isoleucine biosynthesis [PATH:ko00290] Amino Acid Metabolism
NC64-01085	10018	250	254	220	244	131	110	196.007	199.699	194.583	233.925	182.185	147.759		10018 IPR010721 Protein of unknown function DUF1295 HMMPfam PF06966 DUF1295 1 1, 261, 1.2e-29
NC64-01086	138076	260	142	76	62	48	48	203.847	111.643	67.2196	59.44	66.755	64.4769	1	GATA TF; 138076 IPR000679 Zn-finger, GATA type HMMPfam PF00320 GATA 1 153, 184, 5e-07 138076 IPR000679 Zn-finger, GATA type HMMSmart SM00401 ZnF_GATA 1 147, 194, 0.0013 138076 IPR000679 Zn-finger, GATA type ProfileScan PS50114 GATA_ZN_FINGER_2 1 147, 176, 9.737 138076 IPR002114 HPr serine phosphorylation site ScanRegExp PS00589 PTS_HPR_SER 1 549, 564, NA
NC64-01087	33905	143	159	134	101	59	59	112.116	125.009	118.519	96.8297	82.053	79.2528		NC64-01087 K01255 CARP, pepA; leucyl aminopeptidase [EC:3.4.11.1] Glutathione metabolism [PATH:ko00480] Metabolism of Other Amino Acids
NC64-01088	18995	8	14	20	31	26	43	6.27222	11.007	17.6894	29.72	36.1589	57.7605		NC64-01088 K00864 E2.7.1.30, glpK; glycerol kinase [EC:2.7.1.30] Plant-pathogen interaction [PATH:ko04626] Environmental Adaptation
NC64-01089	56773	100	103	135	108	74	50	78.4027	80.9804	119.403	103.541	102.914	67.1634		0
NC64-01090	138081	327	325	263	313	192	176	256.377	255.521	232.615	300.076	267.02	236.415		138081 IPR003734 Protein of unknown function DUF155 HMMPfam PF02582 DUF155 1 98, 319, 1.9e-30
NC64-01091	138082	376	376	267	184	91	88	294.794	295.618	236.153	176.403	126.556	118.208	1	138082 IPR003107 RNA-processing protein, HAT helix HMMSmart SM00386 HAT 2 119,159, 151,191, 0.067,1.2e+02 138082 IPR001440 TPR repeat ProfileScan PS50005 TPR_REPEAT 1 105, 138, 7.080 138082 IPR008941 TPR-like superfamily SSF48452 TPR-like 1 103, 223, 2.5e-08
NC64-01092	33910	1865	2371	2685	2550	1942	1711	1462.21	1864.12	2374.8	2444.71	2700.79	2298.33		NC64-01092 K04564 E1.15.1.1A, sodA, sodB, SOD2; superoxide dismutase, Fe-Mn family [EC:1.15.1.1] Peroxisome [PATH:ko04146] Transport and Catabolism
NC64-01093	138084	1822	1499	1277	1212	735	851	1428.5	1178.54	1129.47	1161.96	1022.19	1143.12		138084 IPR001611 Leucine-rich repeat FPrintScan PR00019 LEURICHRPT 2 743,762, 756,775, 0.045,0.045 138084 IPR000156 RanBP1 HMMPfam PF00638 Ran_BP1 1 309, 454, 1.3e-08 138084 IPR000156 RanBP1 HMMSmart SM00160 RanBD 1 298, 416, 2.1e-09 138084 IPR000156 RanBP1 ProfileScan PS50196 RANBD1 1 302, 458, 18.410 138084 IPR000697 EVH1 ProfileScan PS50229 RANBP1_WASP 1 320, 457, 11.631 138084 IPR002173 Carbo…
NC64-01094	33911	641	603	470	459	169	163	502.561	474.089	415.7	440.048	235.033	218.953	1	33911 IPR000086 NUDIX hydrolase HMMPfam PF00293 NUDIX 1 27, 165, 6.3e-16 33911 IPR000086 NUDIX hydrolase ScanRegExp PS00893 NUDIX 1 66, 87, NA
NC64-01095	138086	356	374	208	166	125	131	279.114	294.045	183.97	159.146	173.841	175.968		MYB_related TF; 138086 IPR010561 DIRP HMMPfam PF06584 DIRP 1 257, 358, 2.8e-28 138086 IPR009057 Homeodomain-like superfamily SSF46689 Homeodomain-like 1 2, 53, 1.4e-06
NC64-01096	138089	106	94	68	61	44	66	83.1069	73.9045	60.1439	58.4813	61.1921	88.6557		138089 IPR006222 Glycine cleavage T protein (aminomethyl transferase) HMMPfam PF01571 GCV_T 1 1, 342, 5.1e-10 138089 IPR000595 Cyclic nucleotide-binding superfamily SSF51206 cAMP-binding domain-like 1 440, 512, 0.0016
NC64-01097	138090	71	72	69	76	69	86	55.6659	56.6077	61.0284	72.8619	95.9603	115.521	2	NC64-01097 K02330 POLB; DNA polymerase beta subunit [EC:2.7.7.7 4.2.99.-] Base excision repair [PATH:ko03410] Replication and Repair
NC64-01098	138091	82	94	107	124	130	143	64.2902	73.9045	94.6382	118.88	180.795	192.087	2	NC64-01098 K03512 POLL; DNA polymerase lambda subunit [EC:2.7.7.7 4.2.99.-] Base excision repair [PATH:ko03410] Replication and Repair
NC64-01099	18801	277	229	182	123	64	83	217.175	180.044	160.973	117.921	89.0066	111.491	1	18801 IPR002130 Peptidyl-prolyl cis-trans isomerase, cyclophilin type FPrintScan PR00153 CSAPPISMRASE 4 22,50,94,109, 37,62,109,121, 6.7e-11,6.7e-11,6.7e-11,6.7e-11 18801 IPR002130 Peptidyl-prolyl cis-trans isomerase, cyclophilin type HMMPfam PF00160 Pro_isomerase 1 8, 175, 8.1e-31 18801 IPR002130 Peptidyl-prolyl cis-trans isomerase, cyclophilin type ProfileScan PS50072 CSA_PPIASE_2 1 5, 174, 25.…
NC64-01100	19156	126	136	142	81	32	40	98.7874	106.926	125.595	77.6555	44.5033	53.7307	1	NC64-01100 K02913 RP-L33, rpmG; large subunit ribosomal protein L33 Ribosome [PATH:ko03010] Translation
NC64-01101	138094	59	42	55	48	29	28	46.2576	33.0211	48.6458	46.0181	40.3311	37.6115		138094 IPR006175 Endoribonuclease L-PSP HMMPfam PF01042 Ribonuc_L-PSP 1 152, 274, 1.5e-06
NC64-01102	56778	52	52	44	46	53	53	40.7694	40.8833	38.9166	44.1006	73.7086	71.1932		56778 IPR011072 Protein kinase PKN/PRK1, effector superfamily SSF46585 Effector domain of the protein kinase pkn/prk1 1 89, 174, 0.0098
NC64-01103	48490	124	94	85	106	80	92	97.2193	73.9045	75.1799	101.623	111.258	123.581		48490 IPR000726 Glycoside hydrolase, family 19 BlastProDom PD354900 sp_CHIB_VITVI_P51613; 1 32, 270, 5e-76 48490 IPR000726 Glycoside hydrolase, family 19 HMMPfam PF00182 Glyco_hydro_19 1 28, 263, 1.6e-121 48490 IPR000726 Glycoside hydrolase, family 19 ScanRegExp PS00773 CHITINASE_19_1 1 46, 68, 8e-5 48490 IPR000726 Glycoside hydrolase, family 19 ScanRegExp PS00774 CHITINASE_19_2 1 176, 186, 8e-5
NC64-01104	138098	68	78	76	65	61	105	53.3138	61.325	67.2196	62.3161	84.8344	141.043	2	138098 IPR000225 Armadillo HMMPfam PF00514 Arm 4 78,163,337,553, 119,203,377,593, 1.6e-08,0.0035,0.0027,3.8e-06 138098 IPR000225 Armadillo HMMSmart SM00185 ARM 12 35,78,122,163,205,254,293,337,379,421,464,553, 77,119,162,203,247,291,335,377,419,461,504,593, 69,1.1e-05,4.3e+02,35,21,4.2,27,5.7,93,3.8e+02,2.8e+02,0.0067 138098 IPR000225 Armadillo ProfileScan PS50176 ARM_REPEAT 3 46,89,174, 90,117,2…
NC64-01105	138099	1134	1062	627	505	241	181	889.087	834.963	554.562	484.148	335.166	243.131	1	138099 IPR003397 Mitochondrial import inner membrane translocase, subunit Tim17/22 HMMPfam PF02466 Tim17 1 1, 109, 1.4e-33
NC64-01106	138100	934	820	642	703	613	671	732.281	644.699	567.829	673.973	852.517	901.333		138100 IPR001810 Cyclin-like F-box HMMPfam PF00646 F-box 1 13, 58, 0.023
NC64-01107	138101	0	2	7	11	11	16	0.5	1.57244	6.19128	10.5458	15.298	21.4923
NC64-01108	138102	62	55	69	50	34	56	48.6097	43.242	61.0284	47.9355	47.2848	75.223		138102 IPR000182 GCN5-related N-acetyltransferase HMMPfam PF00583 Acetyltransf_1 1 97, 197, 8.4e-18
NC64-01109	50047	0	1	8	11	17	26	0.5	0.786218	7.07575	10.5458	23.6424	34.925
NC64-01110	138104	92	96	92	134	78	83	72.1305	75.4769	81.3711	128.467	108.477	111.491		NC64-01110 K00927 PGK, pgk; phosphoglycerate kinase [EC:2.7.2.3] Glycolysis / Gluconeogenesis [PATH:ko00010] Carbohydrate Metabolism
NC64-01111	138105	0	0	4	14	10	18	0.5	0.5	3.53788	13.4219	13.9073	24.1788
NC64-01112	29609	1587	1451	1535	1432	890	706	1244.25	1140.8	1357.66	1372.87	1237.75	948.347		NC64-01112 K00927 PGK, pgk; phosphoglycerate kinase [EC:2.7.2.3] Glycolysis / Gluconeogenesis [PATH:ko00010] Carbohydrate Metabolism
NC64-01113	138107	2046	2409	2718	2962	3232	3025	1604.12	1894	2403.99	2839.7	4494.83	4063.39	2	0
NC64-01114	19065	491	467	435	548	341	333	384.957	367.164	384.744	525.373	474.238	447.308		NC64-01114 K03002 RPA2, POLR1B; DNA-directed RNA polymerase I subunit RPA2 [EC:2.7.7.6] RNA polymerase I, eukaryotes (48) MODULE:M00182
NC64-01115	138110	4317	4112	4121	3899	2698	2449	3384.64	3232.93	3644.9	3738.01	3752.19	3289.66		NC64-01115 K03002 RPA2, POLR1B; DNA-directed RNA polymerase I subunit RPA2 [EC:2.7.7.6] RNA polymerase I, eukaryotes (48) MODULE:M00182
NC64-01116	138111	934	999	862	712	300	270	732.281	785.432	762.412	682.601	417.219	362.682	1	138111 IPR008938 ARM repeat fold superfamily SSF48371 ARM repeat 1 225, 443, 1.6e-10
NC64-01117	138112	1626	1549	1547	1236	624	652	1274.83	1217.85	1368.27	1184.97	867.815	875.811		138112 IPR003128 Villin headpiece HMMPfam PF02209 VHP 1 427, 459, 1.2e-08 138112 IPR003128 Villin headpiece HMMSmart SM00153 VHP 1 427, 459, 5.6e-07 138112 IPR007122 Gelsolin HMMSmart SM00262 GEL 1 1, 90, 7.2e-09 138112 IPR003128 Villin headpiece superfamily SSF47050 Thermostable subdomain from chicken villin headpiece 1 399, 462, 5.3e-11
NC64-01118	18970	163	133	120	77	31	26	127.796	104.567	106.136	73.8206	43.1126	34.925	1	18970 IPR008591 Eukaryotic protein of unknown function DUF873 HMMPfam PF05916 Sld5 1 17, 221, 3.9e-21
NC64-01119	18936	609	584	328	232	115	123	477.472	459.151	290.106	222.421	159.934	165.222	1	NC64-01119 K15227 TYRAAT; arogenate dehydrogenase (NADP+), plant [EC:1.3.1.78] Phenylalanine, tyrosine and tryptophan biosynthesis [PATH:ko00400] Amino Acid Metabolism
NC64-01120	33921	738	718	841	664	351	247	578.612	564.504	743.838	636.583	488.146	331.787		NC64-01120 K03016 RPB8, POLR2H; DNA-directed RNA polymerases I, II, and III subunit RPABC3 RNA polymerase II, eukaryotes (54) MODULE:M00180
NC64-01121	56782	179	176	151	140	98	141	140.341	138.374	133.555	134.219	136.291	189.401		56782 IPR003191 Guanylate-binding protein HMMPfam PF02263 GBP 1 42, 337, 5.2e-107 56782 IPR003191 Guanylate-binding protein superfamily SSF48340 Interferon-induced guanylate-binding protein 1 (GBP1), C-terminal domain 1 338, 659, 1e-13 56782 IPR009111 Quinohemoprotein amine dehydrogenase, alpha chain, domain 3 superfamily SSF69298 Quinohemoprotein amine dehydrogenase A chain, domain 3 1 660, 748,…
NC64-01122	50056	34	31	45	59	54	74	26.6569	24.3728	39.8011	56.5639	75.0993	99.4018	2	0
NC64-01123	33926	3228	3506	2864	2887	1571	1364	2530.84	2756.48	2533.12	2767.79	2184.83	1832.22		NC64-01123 K14554 UTP21, WDR36; U3 small nucleolar RNA-associated protein 21 Ribosome biogenesis in eukaryotes [PATH:ko03008] Translation
NC64-01124	138120	246	226	143	164	85	74	192.871	177.685	126.479	157.228	118.212	99.4018		138120 IPR008938 ARM repeat fold superfamily SSF48371 ARM repeat 1 53, 265, 6.7e-08
NC64-01125	138122	28	42	37	27	24	25	21.9528	33.0211	32.7254	25.8852	33.3775	33.5817
NC64-01126	138123	1626	1891	1898	1799	924	723	1274.83	1486.74	1678.72	1724.72	1285.03	971.183		138123 IPR006622 Zn-finger, CDGSH type HMMSmart SM00704 ZnF_CDGSH 1 519, 559, 8.6e-09
NC64-01127	138125	406	382	370	399	362	345	318.315	300.335	327.254	382.525	503.444	463.427		NC64-01127 K06638 MAD1L; mitotic spindle assembly checkpoint protein MAD1 Cell cycle [PATH:ko04110] Cell Growth and Death
NC64-01128	138126	34	38	43	41	41	44	26.6569	29.8763	38.0322	39.3071	57.0199	59.1038		NC64-01128 K06617 E2.4.1.82; raffinose synthase [EC:2.4.1.82] Galactose metabolism [PATH:ko00052] Carbohydrate Metabolism
NC64-01129	19370	117	92	73	69	50	62	91.7311	72.332	64.5662	66.151	69.5364	83.2826		19370 IPR001680 G-protein beta WD-40 repeat BlastProDom PD000018 sp_Q9CZ80_MOUSE_Q9CZ80; 1 149, 183, 0.002 19370 IPR001680 G-protein beta WD-40 repeat FPrintScan PR00320 GPROTEINBRPT 2 169,219, 183,233, 0.011,0.011 19370 IPR001680 G-protein beta WD-40 repeat HMMPfam PF00400 WD40 4 48,144,194,262, 88,182,232,297, 8.9,2.1e-08,0.0025,5.1 19370 IPR001680 G-protein beta WD-40 repeat HMMSmart SM00320 W…
NC64-01130	138128	231	219	148	162	130	151	181.11	172.182	130.901	155.311	180.795	202.833		0
NC64-01131	138129	15	4	10	29	31	35	11.7604	3.14487	8.84469	27.8026	43.1126	47.0144
NC64-01132	138130	0	1	7	20	41	70	0.5	0.786218	6.19128	19.1742	57.0199	94.0288	4	0
NC64-01133	138131	27	31	53	77	90	120	21.1687	24.3728	46.8769	73.8206	125.166	161.192	3	C3H TF; 138131 IPR000571 Zn-finger, C-x8-C-x5-C-x3-H type HMMPfam PF00642 zf-CCCH 1 384, 410, 1.2e-09 138131 IPR000571 Zn-finger, C-x8-C-x5-C-x3-H type HMMSmart SM00356 ZnF_C3H1 1 384, 410, 1.8e-07 138131 IPR000571 Zn-finger, C-x8-C-x5-C-x3-H type ProfileScan PS50103 ZF_CCCH 1 384, 412, 10.013 138131 IPR009058 Winged helix DNA-binding superfamily SSF46785 "Winged helix" DNA-binding domain 1 1, 78…
NC64-01134	138133	317	363	529	574	431	482	248.537	285.397	467.884	550.299	599.404	647.455	2	138133 IPR002422 Amino acid/polyamine transporter II HMMPfam PF01490 Aa_trans 1 35, 563, 5.4e-49 138133 IPR002422 Amino acid/polyamine transporter II ProfileScan PS50286 AROMATIC_AA_PERM_2 1 38, 531, 30.186
NC64-01135	138134	2991	4218	3478	2300	956	934	2345.02	3316.27	3076.18	2205.03	1329.54	1254.61		0
NC64-01136	56786	184	221	177	277	183	205	144.261	173.754	156.551	265.563	254.503	275.37		0
NC64-01137	56787	53	51	40	42	21	22	41.5534	40.0971	35.3788	40.2658	29.2053	29.5519		0
NC64-01138	138137	126	101	85	76	68	58	98.7874	79.408	75.1799	72.8619	94.5695	77.9095		138137 IPR008985 Concanavalin A-like lectin/glucanase superfamily SSF49899 Concanavalin A-like lectins/glucanases 1 1, 437, 7.3e-35
NC64-01139	138138	162	154	145	222	177	148	127.012	121.078	128.248	212.834	246.159	198.804		138138 IPR001611 Leucine-rich repeat FPrintScan PR00019 LEURICHRPT 2 507,526, 520,539, 0.024,0.024 138138 IPR001611 Leucine-rich repeat HMMPfam PF00560 LRR 2 506,528, 527,550, 23,9 138138 IPR001810 Cyclin-like F-box HMMPfam PF00646 F-box 1 92, 137, 2.3e-05 138138 IPR001810 Cyclin-like F-box HMMSmart SM00256 FBOX 1 95, 135, 0.0084 138138 IPR003591 Leucine-rich repeat, typical subtype HMMSmart SM00…
NC64-01140	138139	3813	4070	3951	3071	1321	1230	2989.49	3199.91	3494.54	2944.2	1837.15	1652.22		NC64-01140 K00323 NNT; NAD(P) transhydrogenase [EC:1.6.1.2] Nicotinate and nicotinamide metabolism [PATH:ko00760] Metabolism of Cofactors and Vitamins
NC64-01141	19045	259	246	221	193	154	182	203.063	193.41	195.468	185.031	214.172	244.475		19045 IPR003959 AAA ATPase, central region HMMPfam PF00004 AAA 1 101, 324, 3.8e-57 19045 IPR003593 AAA ATPase HMMSmart SM00382 AAA 1 98, 256, 8.7e-17
NC64-01142	138141	7	8	25	44	48	48	5.48819	6.28974	22.1117	42.1832	66.755	64.4769
NC64-01143	29622	9618	11484	14308	13149	13864	14283	7540.77	9028.93	12655	12606.1	19281.1	19185.9	2	NC64-01143 K02896 RP-L24e, RPL24; large subunit ribosomal protein L24e Ribosome [PATH:ko03010] Translation
NC64-01144	15743	159	172	109	98	52	58	124.66	135.229	96.4071	93.9536	72.3179	77.9095		NC64-01144 K04523 UBQLN, DSK2; ubiquilin Protein processing in endoplasmic reticulum [PATH:ko04141] Folding, Sorting and Degradation
NC64-01145	138144	1011	873	819	674	240	227	792.651	686.368	724.38	646.17	333.775	304.922	1	NC64-01145 K14498 SNRK2; serine/threonine-protein kinase SRK2 [EC:2.7.11.1] Plant hormone signal transduction [PATH:ko04075] Signal Transduction
NC64-01146	13113	44	43	33	25	31	30	34.4972	33.8074	29.1875	23.9677	43.1126	40.298		NC64-01146 K14320 AAAS; aladin RNA transport [PATH:ko03013] Translation
NC64-01147	50071	725	576	310	269	152	174	568.42	452.861	274.185	257.893	211.391	233.729	1	50071 IPR003439 ABC transporter ScanRegExp PS00211 ABC_TRANSPORTER_1 1 1390, 1404, NA
NC64-01148	33935	793	755	738	555	390	378	621.733	593.594	652.738	532.084	542.384	507.755		33935 IPR001806 Ras GTPase FPrintScan PR00449 RASTRNSFRMNG 5 12,35,53,112,148, 33,51,75,125,170, 7e-44,7e-44,7e-44,7e-44,7e-44 33935 IPR001806 Ras GTPase HMMPfam PF00071 Ras 1 13, 172, 7.3e-97 33935 IPR003577 Ras small GTPase, Ras type HMMSmart SM00173 RAS 1 13, 173, 8.2e-34 33935 IPR003578 Ras small GTPase, Rho type HMMSmart SM00174 RHO 1 14, 173, 2.1e-13 33935 IPR003579 Ras small GTPase, Rab ty…
NC64-01149	138152	6	12	11	13	13	20	4.70416	9.43461	9.72916	12.4632	18.0795	26.8654
NC64-01150	50074	235	239	194	166	157	178	184.246	187.906	171.587	159.146	218.344	239.102		50074 IPR000595 Cyclic nucleotide-binding HMMPfam PF00027 cNMP_binding 1 847, 958, 0.00075 50074 IPR000595 Cyclic nucleotide-binding ProfileScan PS50042 CNMP_BINDING_3 1 855, 952, 10.855 50074 IPR000595 Cyclic nucleotide-binding superfamily SSF51206 cAMP-binding domain-like 1 842, 964, 3.8e-11
NC64-01151	15090	264	327	366	285	152	101	206.983	257.093	323.716	273.232	211.391	135.67		15090 IPR002109 Glutaredoxin FPrintScan PR00160 GLUTAREDOXIN 2 1,46, 19,59, 1.5e-08,1.5e-08 15090 IPR002109 Glutaredoxin HMMPfam PF00462 Glutaredoxin 1 1, 87, 3.7e-16 15090 IPR006663 Thioredoxin domain 2 ProfileScan PS50223 THIOREDOXIN_2 1 1, 93, 8.985 15090 IPR002109 Glutaredoxin ScanRegExp PS00195 GLUTAREDOXIN 1 3, 19, 8e-5
NC64-01152	138155	271	252	251	229	112	183	212.471	198.127	222.002	219.545	155.762	245.818		138155 IPR000595 Cyclic nucleotide-binding HMMPfam PF00027 cNMP_binding 1 744, 855, 6.6e-08 138155 IPR000595 Cyclic nucleotide-binding ProfileScan PS50042 CNMP_BINDING_3 1 750, 849, 10.370 138155 IPR000595 Cyclic nucleotide-binding superfamily SSF51206 cAMP-binding domain-like 1 725, 881, 1.7e-11
NC64-01153	138156	655	476	342	381	288	306	513.538	374.24	302.488	365.268	400.53	411.04		138156 IPR001005 Myb, DNA-binding HMMSmart SM00717 SANT 2 858,1643, 907,1700, 0.0037,75 138156 IPR001005 Myb, DNA-binding ScanRegExp PS00037 MYB_1 1 1647, 1655, NA 138156 IPR009057 Homeodomain-like superfamily SSF46689 Homeodomain-like 2 856,916, 909,972, 6.1e-05,0.00027
NC64-01154	50078	88	51	33	24	21	19	68.9944	40.0971	29.1875	23.009	29.2053	25.5221	1	50078 IPR009002 FMN-binding split barrel superfamily SSF50475 FMN-binding split barrel 1 3, 139, 9.9e-12
NC64-01155	138158	53	37	37	44	29	53	41.5534	29.0901	32.7254	42.1832	40.3311	71.1932		NC64-01155 K01641 E2.3.3.10; hydroxymethylglutaryl-CoA synthase [EC:2.3.3.10] Valine, leucine and isoleucine degradation [PATH:ko00280] Amino Acid Metabolism
NC64-01156	19306	322	304	302	239	95	84	252.457	239.01	267.11	229.132	132.119	112.835	1	19306 IPR001179 Peptidylprolyl isomerase, FKBP-type HMMPfam PF00254 FKBP_C 1 37, 161, 1.5e-18 19306 IPR001179 Peptidylprolyl isomerase, FKBP-type ProfileScan PS50059 FKBP_PPIASE_3 1 45, 164, 14.422
NC64-01157	48494	860	810	703	732	227	245	674.263	636.836	621.782	701.776	315.695	329.101	1	48494 IPR000133 ER lumen protein retaining receptor BlastProDom PD005774 sp_Q8LD89_ARATH_Q8LD89; 1 74, 238, 7e-52 48494 IPR000133 ER lumen protein retaining receptor FPrintScan PR00660 ERLUMENR 5 17,44,135,157,171, 36,64,155,171,189, 2.3e-15,2.3e-15,2.3e-15,2.3e-15,2.3e-15 48494 IPR000133 ER lumen protein retaining receptor HMMPfam PF00810 ER_lumen_recept 1 17, 227, 3.1e-17
NC64-01158	138161	69	72	46	34	27	20	54.0979	56.6077	40.6856	32.5961	37.5497	26.8654	1	138161 IPR006689 ARF/SAR superfamily FPrintScan PR00328 SAR1GTPBP 2 19,126, 42,147, 6.8e-09,6.8e-09 138161 IPR006689 ARF/SAR superfamily HMMPfam PF00025 Arf 1 3, 185, 2.1e-44 138161 IPR006688 ADP-ribosylation factor HMMSmart SM00177 ARF 1 1, 189, 2.1e-35 138161 IPR006687 GTP-binding protein SAR1 HMMSmart SM00178 SAR 1 2, 185, 8.6e-10 138161 IPR005225 Small GTP-binding protein domain HMMTigr TIGR0…
NC64-01159	138162	933	852	806	733	394	382	731.497	669.858	712.882	702.734	547.947	513.128		0
NC64-01160	12394	266	328	288	308	191	200	208.551	257.879	254.727	295.283	265.629	268.654		12394 IPR000719 Protein kinase BlastProDom PD000001 sp_Q9SAJ2_ARATH_Q9SAJ2; 1 1, 184, 3e-42 12394 IPR001245 Tyrosine protein kinase FPrintScan PR00109 TYRKINASE 3 5,43,162, 18,61,184, 3e-10,3e-10,3e-10 12394 IPR000719 Protein kinase HMMPfam PF00069 Pkinase 1 2, 184, 1.9e-09 12394 IPR001245 Tyrosine protein kinase HMMSmart SM00219 TyrKc 1 1, 184, 2.3e-09 12394 IPR002290 Serine/threonine protein ki…
NC64-01161	18854	1661	1707	1596	1617	704	497	1302.27	1342.07	1411.61	1550.23	979.073	667.604		18854 IPR000719 Protein kinase BlastProDom PD000001 sp_Q9STK6_ARATH_Q9STK6; 1 7, 246, 1e-47 18854 IPR000719 Protein kinase HMMPfam PF00069 Pkinase 1 4, 244, 2.2e-16 18854 IPR001245 Tyrosine protein kinase HMMSmart SM00219 TyrKc 1 4, 246, 7.6e-08 18854 IPR002290 Serine/threonine protein kinase HMMSmart SM00220 S_TKc 1 4, 246, 1.8e-15 18854 IPR000719 Protein kinase ProfileScan PS50011 PROTEIN_KINAS…
NC64-01162	19207	218	189	190	155	115	126	170.918	148.595	168.049	148.6	159.934	169.252		19207 IPR003639 Mov34-1 BlastProDom PD363422 sp_O81090_MEDSA_O81090; 1 75, 159, 2e-35 19207 IPR000555 Mov34/MPN/PAD-1 HMMPfam PF01398 Mov34 1 54, 168, 6.1e-44 19207 IPR000555 Mov34/MPN/PAD-1 HMMSmart SM00232 JAB_MPN 1 58, 195, 1.2e-39 19207 IPR000555 Mov34/MPN/PAD-1 ProfileScan PS50249 MPN_DOMAIN 1 57, 147, 29.076
NC64-01163	138166	934	894	583	339	178	187	732.281	702.879	515.645	325.003	247.55	251.191	1	0
NC64-01164	138167	53	67	60	53	26	22	41.5534	52.6766	53.0681	50.8116	36.1589	29.5519		0
NC64-01165	33942	1099	1033	1071	1005	925	888	861.646	812.163	947.266	963.503	1286.42	1192.82		NC64-01165 K02180 BUB3; cell cycle arrest protein BUB3 Cell cycle - yeast [PATH:ko04111] Cell Growth and Death
NC64-01166	56794	553	619	565	574	266	182	433.567	486.669	499.725	550.299	369.934	244.475		0
NC64-01167	56795	426	370	312	362	265	189	333.995	290.901	275.954	347.053	368.543	253.878		0
NC64-01168	138171	27	24	19	37	23	24	21.1687	18.8692	16.8049	35.4723	31.9868	32.2384
NC64-01169	50087	4	5	10	16	6	17	3.13611	3.93109	8.84469	15.3394	8.34437	22.8356
NC64-01170	50088	523	352	264	306	215	194	410.046	276.749	233.5	293.365	299.007	260.594		50088 IPR000253 Forkhead-associated HMMPfam PF00498 FHA 1 35, 104, 1.6e-13 50088 IPR000253 Forkhead-associated HMMSmart SM00240 FHA 1 34, 87, 8.5e-12 50088 IPR000253 Forkhead-associated ProfileScan PS50006 FHA_DOMAIN 1 35, 87, 15.115 50088 IPR008984 SMAD/FHA superfamily SSF49879 SMAD/FHA domain 1 23, 119, 2.7e-19
NC64-01171	59562	158	123	111	94	51	48	123.876	96.7048	98.1761	90.1187	70.9272	64.4769		59562 IPR006662 Thioredoxin-related FPrintScan PR00421 THIOREDOXIN 3 153,161,208, 161,170,219, 0.0074,0.0074,0.0074 59562 IPR006662 Thioredoxin-related HMMPfam PF00085 Thioredoxin 1 130, 244, 7.2e-09 59562 IPR006663 Thioredoxin domain 2 ProfileScan PS50223 THIOREDOXIN_2 1 130, 258, 17.777
NC64-01172	56797	32	41	46	45	29	43	25.0889	32.2349	40.6856	43.1419	40.3311	57.7605
NC64-01173	138176	20	20	30	22	25	39	15.6805	15.7244	26.5341	21.0916	34.7682	52.3874
NC64-01174	138177	2	1	2	5	2	6	1.56805	0.786218	1.76894	4.79355	2.78146	8.05961
NC64-01175	138178	25	48	50	40	43	41	19.6007	37.7385	44.2234	38.3484	59.8013	55.074	2	138178 IPR001283 Allergen V5/Tpx-1 related BlastProDom PD000542 sp_PRY1_YEAST_P47032; 1 82, 130, 0.002 138178 IPR001283 Allergen V5/Tpx-1 related FPrintScan PR00837 V5TPXLIKE 3 18,98,125, 36,114,138, 1.6e-07,1.6e-07,1.6e-07 138178 IPR002413 Ves allergen FPrintScan PR00838 V5ALLERGEN 2 18,97, 36,116, 3e-06,3e-06 138178 IPR001283 Allergen V5/Tpx-1 related HMMPfam PF00188 SCP 1 1, 129, 3.2e-19 13817…
NC64-01176	138179	41	46	38	36	17	25	32.1451	36.166	33.6098	34.5135	23.6424	33.5817
NC64-01177	138180	262	264	257	182	85	59	205.415	207.562	227.309	174.485	118.212	79.2528	1	138180 IPR004039 Rubredoxin-type Fe(Cys)4 protein BlastProDom PD001610 sp_Q9FI47_ARATH_Q9FI47; 1 41, 76, 4e-08 138180 IPR004039 Rubredoxin-type Fe(Cys)4 protein HMMPfam PF00301 Rubredoxin 1 38, 76, 5.4e-12 138180 IPR004039 Rubredoxin-type Fe(Cys)4 protein ProfileScan PS50903 RUBREDOXIN_LIKE 1 38, 79, 11.703
NC64-01178	138181	265	241	144	132	82	63	207.767	189.479	127.364	126.55	114.04	84.6259	1	138181 IPR001680 G-protein beta WD-40 repeat FPrintScan PR00320 GPROTEINBRPT 2 151,253, 165,267, 0.09,0.09 138181 IPR001680 G-protein beta WD-40 repeat HMMPfam PF00400 WD40 3 34,126,230, 75,164,266, 1.1,0.00022,0.019 138181 IPR001680 G-protein beta WD-40 repeat HMMSmart SM00320 WD40 4 32,124,167,228, 75,164,203,266, 2.3,0.0017,3.6e+02,0.22 138181 IPR001680 G-protein beta WD-40 repeat ProfileScan …
NC64-01179	138182	488	553	505	543	615	617	382.605	434.778	446.657	520.579	855.298	828.796	2	138182 IPR006680 Amidohydrolase HMMPfam PF01979 Amidohydro_1 1 309, 605, 0.016 138182 IPR011059 Metallo-dependent hydrolase, composite superfamily SSF51338 Composite domain of metallo-dependent hydrolases 1 67, 608, 1.4e-12
NC64-01180	138185	91	115	116	90	49	46	71.3464	90.4151	102.598	86.2839	68.1457	61.7903		138185 IPR002453 Beta tubulin ScanRegExp PS00228 TUBULIN_B_AUTOREG 1 1, 4, NA
NC64-01181	138186	214	191	178	161	56	51	167.782	150.168	157.435	154.352	77.8808	68.5067	1	0
NC64-01182	138187	23	37	25	38	43	58	18.0326	29.0901	22.1117	36.431	59.8013	77.9095	2	138187 IPR000195 RabGAP/TBC HMMPfam PF00566 TBC 1 447, 694, 4.5e-06 138187 IPR000195 RabGAP/TBC HMMSmart SM00164 TBC 1 447, 712, 2e-38 138187 IPR000195 RabGAP/TBC ProfileScan PS50086 TBC_RABGAP 1 450, 676, 36.515 138187 IPR000195 RabGAP/TBC superfamily SSF47923 Ypt/Rab-GAP domain of gyp1p 2 418,611, 609,718, 2.7e-38,3.9e-21
NC64-01183	138189	174	247	220	154	109	100	136.421	194.196	194.583	147.641	151.589	134.327		0
NC64-01184	138191	640	550	588	660	315	334	501.777	432.42	520.068	632.748	438.079	448.651		138191 IPR002110 Ankyrin FPrintScan PR01415 ANKYRIN 2 109,453, 121,465, 1.1e+02,1.1e+02 138191 IPR001932 Protein phosphatase 2C-like HMMPfam PF00481 PP2C 1 824, 1147, 4.5e-22 138191 IPR001357 BRCT HMMPfam PF00533 BRCT 1 600, 679, 8.7e-13 138191 IPR004274 NLI interacting factor HMMPfam PF03031 NIF 1 360, 558, 7.1e-10 138191 IPR001357 BRCT HMMSmart SM00292 BRCT 1 602, 682, 9.3e-09 138191 IPR001932 …
NC64-01185	18868	4	9	10	8	11	18	3.13611	7.07596	8.84469	7.66968	15.298	24.1788
NC64-01186	138193	358	324	326	312	199	184	280.682	254.735	288.337	299.117	276.755	247.161		138193 IPR001810 Cyclin-like F-box HMMPfam PF00646 F-box 1 26, 71, 0.0014
NC64-01187	138195	20	35	29	34	27	39	15.6805	27.5176	25.6496	32.5961	37.5497	52.3874
NC64-01188	59563	28	27	26	24	12	21	21.9528	21.2279	22.9962	23.009	16.6887	28.2086
NC64-01189	19120	0	0	3	3	0	5	0.5	0.5	2.65341	2.87613	0.5	6.71634		NC64-01189 K04508 TBL1; transducin (beta)-like 1 Wnt signaling pathway [PATH:ko04310] Signal Transduction
NC64-01190	33950	59	67	90	91	82	81	46.2576	52.6766	79.6022	87.2426	114.04	108.805	2	33950 IPR003663 Sugar transporter FPrintScan PR00171 SUGRTRNSPORT 5 56,160,318,411,434, 66,179,328,432,446, 3.7e-28,3.7e-28,3.7e-28,3.7e-28,3.7e-28 33950 IPR005828 General substrate transporter HMMPfam PF00083 Sugar_tr 1 48, 501, 1.3e-128 33950 IPR003663 Sugar transporter HMMTigr TIGR00879 SP 1 5, 506, 2.3e-115 33950 IPR007114 Major facilitator superfamily ProfileScan PS50850 MFS 1 48, 498, 44.40…
NC64-01191	138200	10	14	27	33	23	31	7.84027	11.007	23.8807	31.6374	31.9868	41.6413		NC64-01191 K06619 ABL1; proto-oncogene tyrosine-protein kinase ABL1 [EC:2.7.10.2] Cell cycle [PATH:ko04110] Cell Growth and Death
NC64-01192	29643	5031	4505	4472	3797	1365	1345	3944.44	3541.91	3955.35	3640.22	1898.34	1806.7	1	NC64-01192 K03267 ERF3, GSPT; peptide chain release factor subunit 3 mRNA surveillance pathway [PATH:ko03015] Translation
NC64-01193	138202	471	476	292	235	119	144	369.277	374.24	258.265	225.297	165.497	193.431	1	0
NC64-01194	138203	63	43	40	47	37	35	49.3937	33.8074	35.3788	45.0594	51.457	47.0144		NC64-01194 K05283 PIGW; phosphatidylinositol glycan, class W [EC:2.3.-.-] Glycosylphosphatidylinositol(GPI)-anchor biosynthesis [PATH:ko00563] Glycan Biosynthesis and Metabolism
NC64-01195	138205	5	10	8	15	17	11	3.92013	7.86218	7.07575	14.3806	23.6424	14.7759
NC64-01196	48498	860	783	892	803	398	314	674.263	615.609	788.946	769.844	553.51	421.786		48498 IPR004130 Conserved hypothetical ATP binding protein HMMPfam PF03029 ATP_bind_1 1 7, 229, 6.3e-101
NC64-01197	55988	2474	2491	1716	1172	559	606	1939.68	1958.47	1517.75	1123.61	777.417	814.02	1	NC64-01197 K01663 HIS7; glutamine amidotransferase / cyclase [EC:2.4.2.- 4.1.3.-] Histidine metabolism [PATH:ko00340] Amino Acid Metabolism
NC64-01198	19140	619	650	585	505	316	210	485.313	511.042	517.414	484.148	439.47	282.086		19140 IPR007271 Nucleotide-sugar transporter HMMPfam PF04142 Nuc_sug_transp 1 63, 287, 2.9e-33 19140 IPR004689 UDP-galactose transporter HMMTigr TIGR00803 nst 1 73, 295, 1.3e-19
NC64-01199	19308	380	488	527	401	344	283	297.93	383.674	466.115	384.443	478.411	380.145		NC64-01199 K03009 RPB12, POLR2K; DNA-directed RNA polymerases I, II, and III subunit RPABC4 RNA polymerase II, eukaryotes (54) MODULE:M00180
NC64-01200	18853	36	41	35	25	16	18	28.225	32.2349	30.9564	23.9677	22.2517	24.1788
NC64-01201	138211	510	511	475	450	513	567	399.854	401.757	420.123	431.419	713.444	761.633		138211 IPR001680 G-protein beta WD-40 repeat HMMPfam PF00400 WD40 2 541,783, 577,818, 0.79,0.88 138211 IPR005135 Endonuclease/exonuclease/phosphatase HMMPfam PF03372 Exo_endo_phos 1 848, 1245, 1.5e-34 138211 IPR000300 Inositol polyphosphate related phosphatase HMMSmart SM00128 IPPc 1 844, 1253, 4.7e-52 138211 IPR001680 G-protein beta WD-40 repeat HMMSmart SM00320 WD40 3 473,533,781, 521,577,818, …
NC64-01202	18984	837	670	512	362	209	243	656.231	526.766	452.848	347.053	290.662	326.414	1	NC64-01202 K12391 AP1G1; AP-1 complex subunit gamma-1 Lysosome [PATH:ko04142] Transport and Catabolism
NC64-01203	56806	208	162	122	88	53	35	163.078	127.367	107.905	84.3665	73.7086	47.0144	1	NF-YC TF; 56806 IPR000910 HMG1/2 (high mobility group) box HMMPfam PF00505 HMG_box 1 2, 75, 3.3e-07 56806 IPR003958 Transcription factor CBF/NF-Y/archaeal histone HMMPfam PF00808 CBFD_NFYB_HMF 1 111, 175, 1.5e-13 56806 IPR000910 HMG1/2 (high mobility group) box HMMSmart SM00398 HMG 1 1, 75, 1.6e-09 56806 IPR007124 Histone-fold/TFIID-TAF/NF-Y ProfileScan PS50028 HIST_TAF 1 115, 178, 10.865 56806 I…
NC64-01204	50106	16	14	9	10	5	5	12.5444	11.007	7.96022	9.5871	6.95364	6.71634
NC64-01205	138216	40	38	28	20	25	27	31.3611	29.8763	24.7651	19.1742	34.7682	36.2682
NC64-01206	12885	55	61	45	31	20	31	43.1215	47.9593	39.8011	29.72	27.8146	41.6413		12885 IPR002130 Peptidyl-prolyl cis-trans isomerase, cyclophilin type FPrintScan PR00153 CSAPPISMRASE 5 26,55,98,113,126, 41,67,113,125,141, 8.5e-37,8.5e-37,8.5e-37,8.5e-37,8.5e-37 12885 IPR002130 Peptidyl-prolyl cis-trans isomerase, cyclophilin type HMMPfam PF00160 Pro_isomerase 1 3, 166, 2.5e-94 12885 IPR002130 Peptidyl-prolyl cis-trans isomerase, cyclophilin type ProfileScan PS50072 CSA_PPIASE…
NC64-01207	138218	1027	975	718	488	282	318	805.196	766.562	635.049	467.85	392.185	427.159	1	NC64-01207 K12600 SKI3, TTC37; superkiller protein 3 RNA degradation [PATH:ko03018] Folding, Sorting and Degradation
NC64-01208	138219	111	116	82	85	51	59	87.027	91.2013	72.5265	81.4903	70.9272	79.2528		NC64-01208 K12600 SKI3, TTC37; superkiller protein 3 RNA degradation [PATH:ko03018] Folding, Sorting and Degradation
NC64-01209	138220	1094	1210	1346	1301	1137	1040	857.725	951.324	1190.5	1247.28	1581.26	1397		0
NC64-01210	19379	30	28	45	46	39	54	23.5208	22.0141	39.8011	44.1006	54.2384	72.5365	2	NC64-01210 K03349 APC2; anaphase-promoting complex subunit 2 Cell cycle - yeast [PATH:ko04111] Cell Growth and Death
NC64-01211	138222	393	320	251	251	189	236	308.123	251.59	222.002	240.636	262.848	317.011		138222 IPR001611 Leucine-rich repeat FPrintScan PR00019 LEURICHRPT 2 222,242, 235,255, 0.032,0.032 138222 IPR001611 Leucine-rich repeat HMMPfam PF00560 LRR 5 152,175,198,221,244, 174,197,220,243,268, 2.4,0.51,7.2,4,2.4 138222 IPR002641 Patatin HMMPfam PF01734 Patatin 1 549, 776, 8.5e-33 138222 IPR000225 Armadillo HMMSmart SM00185 ARM 3 345,430,485, 386,484,528, 0.18,56,11 138222 IPR003591 Leucine…
NC64-01212	138223	198	170	164	125	66	69	155.237	133.657	145.053	119.839	91.7881	92.6855		0
NC64-01213	138225	1136	1004	588	395	283	322	890.655	789.363	520.068	378.69	393.576	432.532	1	138225 IPR003111 Peptidase S16, lon N-terminal HMMPfam PF02190 LON 1 59, 262, 1.3e-06 138225 IPR003111 Peptidase S16, lon N-terminal HMMSmart SM00464 LON 1 59, 262, 1.7e-06
NC64-01214	50112	596	659	517	451	297	283	467.28	518.118	457.27	432.378	413.046	380.145		0
NC64-01215	138227	74	85	72	61	38	51	58.018	66.8285	63.6818	58.4813	52.8477	68.5067		0
NC64-01216	138228	201	269	259	266	251	294	157.589	211.493	229.077	255.017	349.073	394.921	2	0
NC64-01217	56809	163	175	139	96	70	84	127.796	137.588	122.941	92.0361	97.351	112.835		0
NC64-01218	138230	2834	2388	1684	1959	1347	1154	2221.93	1877.49	1489.45	1878.11	1873.31	1550.13		0
NC64-01219	138231	382	358	364	365	332	199	299.498	281.466	321.947	349.929	461.722	267.31		0
NC64-01220	138232	2572	2332	1946	1833	1419	1673	2016.52	1833.46	1721.18	1757.31	1973.44	2247.29		138232 IPR001589 Actin-binding, actinin-type ScanRegExp PS00019 ACTININ_1 1 1067, 1076, NA 138232 IPR010935 SMCs flexible hinge superfamily SSF75553 Smc hinge domain 1 1871, 2168, 5.4e-08
NC64-01221	33962	705	685	606	379	164	181	552.739	538.559	535.988	363.351	228.079	243.131	1	33962 IPR007823 Protein of unknown function DUF691 HMMPfam PF05148 Methyltransf_8 1 111, 341, 4.7e-92
NC64-01222	138234	897	860	674	549	284	287	703.272	676.147	596.132	526.332	394.967	385.518		138234 IPR003582 Metridin-like ShK toxin HMMPfam PF01549 ShTK 1 349, 384, 3e-10 138234 IPR003582 Metridin-like ShK toxin HMMSmart SM00254 ShKT 1 348, 384, 5.6e-08
NC64-01223	56812	1256	1176	1097	901	425	421	984.738	924.592	970.262	863.797	591.06	565.516		56812 IPR001619 Sec1-like protein HMMPfam PF00995 Sec1 1 35, 640, 3.8e-60 56812 IPR001619 Sec1-like protein superfamily SSF56815 Sec1/munc18-like (SM) proteins 1 9, 646, 2e-108
NC64-01224	138236	182	195	176	111	66	54	142.693	153.312	155.667	106.417	91.7881	72.5365		0
NC64-01225	138237	48	70	78	70	56	62	37.6333	55.0352	68.9886	67.1097	77.8808	83.2826	2	138237 IPR002818 ThiJ/PfpI HMMPfam PF01965 DJ-1_PfpI 1 60, 201, 0.00069
NC64-01226	19034	55	38	26	28	25	27	43.1215	29.8763	22.9962	26.8439	34.7682	36.2682		NC64-01226 K05681 ABCG2; ATP-binding cassette, subfamily G (WHITE), member 2 ABC transporters [PATH:ko02010] Membrane Transport
NC64-01227	50121	42	79	70	49	43	47	32.9291	62.1112	61.9128	46.9768	59.8013	63.1336		NC64-01227 K00059 fabG; 3-oxoacyl-[acyl-carrier protein] reductase [EC:1.1.1.100] Biosynthesis of unsaturated fatty acids [PATH:ko01040] Lipid Metabolism
NC64-01228	33970	535	503	500	478	272	209	419.454	395.468	442.234	458.263	378.278	280.743		NC64-01228 K03434 PIGL; N-acetylglucosaminylphosphatidylinositol deacetylase [EC:3.5.1.89] Glycosylphosphatidylinositol(GPI)-anchor biosynthesis [PATH:ko00563] Glycan Biosynthesis and Metabolism
NC64-01229	29663	9248	7865	6802	5416	2898	2866	7250.68	6183.6	6016.16	5192.37	4030.33	3849.81		NC64-01229 K12874 AQR; intron-binding protein aquarius Spliceosome [PATH:ko03040] Transcription
NC64-01230	138244	208	234	145	122	75	85	163.078	183.975	128.248	116.963	104.305	114.178		0
NC64-01231	50123	820	862	770	733	387	370	642.902	677.72	681.041	702.734	538.212	497.009		NC64-01231 K04366 RAF1; RAF proto-oncogene serine/threonine-protein kinase [EC:2.7.11.1] Regulation of actin cytoskeleton [PATH:ko04810] Cell Motility
NC64-01232	56815	471	597	476	419	274	349	369.277	469.372	421.007	401.699	381.06	468.801		56815 IPR002078 Sigma-54 factor, interaction region HMMPfam PF00158 Sigma54_activat 1 141, 341, 6.5e-11 56815 IPR002078 Sigma-54 factor, interaction region ProfileScan PS50045 SIGMA54_INTERACT_4 1 141, 349, 20.259 56815 IPR008931 FIS-like fold superfamily SSF48283 FIS-like 1 341, 415, 0.00012
NC64-01233	138247	467	459	414	381	199	184	366.141	360.874	366.17	365.268	276.755	247.161		138247 IPR001440 TPR repeat HMMPfam PF00515 TPR 7 364,398,440,474,508,542,576, 397,431,473,507,541,575,609, 0.91,0.0014,0.00073,2.2e-06,3.2e-07,8.8e-05,1.6 138247 IPR001440 TPR repeat HMMSmart SM00028 TPR 7 364,398,440,474,508,542,576, 397,431,473,507,541,575,609, 1.2e+02,0.077,0.012,0.00027,5.2e-06,0.0019,72 138247 IPR001440 TPR repeat ProfileScan PS50005 TPR_REPEAT 4 440,474,508,542, 473,507,54…
NC64-01234	138249	151	141	113	104	46	58	118.388	110.857	99.945	99.7058	63.9735	77.9095		138249 IPR010983 EF-Hand-like superfamily SSF47473 EF-hand 1 6, 74, 0.00036
NC64-01235	19196	519	538	454	404	313	320	406.91	422.985	401.549	387.319	435.298	429.846		NC64-01235 K10849 ERCC1; DNA excision repair protein ERCC-1 Fanconi anemia pathway [PATH:ko03460] Replication and Repair
NC64-01236	140263	1104	947	912	1034	860	903	865.566	744.548	806.636	991.306	1196.03	1212.97		140263 IPR002017 Spectrin repeat superfamily SSF46966 Spectrin repeat 1 1074, 1144, 0.0022 140263 IPR010989 t-snare superfamily SSF47661 t-snare proteins 1 870, 1040, 0.0021
NC64-01237	140264	212	181	197	163	111	103	166.214	142.305	174.24	156.27	154.371	138.357		140264 IPR001680 G-protein beta WD-40 repeat HMMPfam PF00400 WD40 1 173, 210, 0.00029 140264 IPR001680 G-protein beta WD-40 repeat HMMSmart SM00320 WD40 2 171,215, 210,252, 0.0039,6.1 140264 IPR004106 Peptidase S9A, prolyl oligopeptidase, N-terminal beta-propeller superfamily SSF50993 Prolyl oligopeptidase, N-terminal domain 1 142, 332, 7e-15
NC64-01238	140265	249	285	147	114	60	64	195.223	224.072	130.017	109.293	83.4437	85.9691	1	0
NC64-01239	17984	45	48	40	50	19	19	35.2812	37.7385	35.3788	47.9355	26.4238	25.5221		NC64-01239 K13239 PECI; peroxisomal 3,2-trans-enoyl-CoA isomerase [EC:5.3.3.8] Fatty acid metabolism [PATH:ko00071] Lipid Metabolism
NC64-01240	140267	219	198	190	203	129	103	171.702	155.671	168.049	194.618	179.404	138.357		140267 IPR009741 Protein of unknown function DUF1313 HMMPfam PF07011 DUF1313 1 15, 109, 1.3e-09
NC64-01241	48501	84	77	65	41	28	35	65.8583	60.5388	57.4905	39.3071	38.9404	47.0144		NC64-01241 K01491 folD; methylenetetrahydrofolate dehydrogenase (NADP+) / methenyltetrahydrofolate cyclohydrolase [EC:1.5.1.5 3.5.4.9] Carbon fixation pathways in prokaryotes [PATH:ko00720] Energy Metabolism
NC64-01242	20041	531	580	621	615	563	408	416.318	456.006	549.255	589.606	782.98	548.053		NC64-01242 K08517 SEC22; vesicle transport protein SEC22 SNARE interactions in vesicular transport [PATH:ko04130] Folding, Sorting and Degradation
NC64-01243	140270	52	48	51	63	47	57	40.7694	37.7385	45.1079	60.3987	65.3642	76.5663		140270 IPR000626 Ubiquitin HMMPfam PF00240 ubiquitin 1 7, 79, 4.9e-07 140270 IPR000626 Ubiquitin HMMSmart SM00213 UBQ 1 7, 77, 2.5e-06 140270 IPR000626 Ubiquitin ProfileScan PS50053 UBIQUITIN_2 1 5, 74, 14.338
NC64-01244	59565	192	159	164	160	66	50	150.533	125.009	145.053	153.394	91.7881	67.1634	1	NC64-01244 K10755 RFC2_4; replication factor C subunit 2/4 DNA replication [PATH:ko03030] Replication and Repair
NC64-01245	140272	526	609	573	552	446	364	412.398	478.807	506.801	529.208	620.265	488.95		0
NC64-01246	19803	85	84	91	85	35	37	66.6423	66.0423	80.4867	81.4903	48.6755	49.7009		NC64-01246 K03109 SRP9; signal recognition particle subunit SRP9 Protein export [PATH:ko03060] Folding, Sorting and Degradation
NC64-01247	13680	109	129	103	87	58	47	85.4589	101.422	91.1003	83.4077	80.6623	63.1336		13680 IPR003832 Protein of unknown function DUF212 HMMPfam PF02681 DUF212 1 1, 139, 3.1e-29
NC64-01248	56820	121	128	118	107	65	74	94.8673	100.636	104.367	102.582	90.3974	99.4018		NC64-01248 K00621 E2.3.1.4, GNA1; glucosamine-phosphate N-acetyltransferase [EC:2.3.1.4] Amino sugar and nucleotide sugar metabolism [PATH:ko00520] Carbohydrate Metabolism
NC64-01249	140276	153	198	200	120	99	70	119.956	155.671	176.894	115.045	137.682	94.0288		140276 IPR007572 Protein of unknown function DUF565 HMMPfam PF04483 DUF565 1 61, 117, 1.2e-11
NC64-01250	59566	758	915	804	626	358	266	594.292	719.389	711.113	600.152	497.881	357.309		NC64-01250 K00026 MDH2; malate dehydrogenase [EC:1.1.1.37] Citrate cycle (TCA cycle) [PATH:ko00020] Carbohydrate Metabolism
NC64-01251	140278	995	1006	1107	1137	702	457	780.107	790.935	979.107	1090.05	976.291	613.873		140278 IPR003034 DNA-binding SAP ProfileScan PS50800 SAP 1 1, 31, 10.246
NC64-01252	19632	5	8	9	18	6	15	3.92013	6.28974	7.96022	17.2568	8.34437	20.149		NC64-01252 K04424 ZAK, MLTK; sterile alpha motif and leucine zipper containing kinase AZK [EC:2.7.11.25] MAPK signaling pathway [PATH:ko04010] Signal Transduction
NC64-01253	140280	137	139	129	109	44	53	107.412	109.284	114.097	104.499	61.1921	71.1932		140280 IPR000424 Single-strand binding protein/Primosomal replication protein n HMMPfam PF00436 SSB 1 17, 121, 0.00043 140280 IPR011344 Single-strand binding protein HMMTigr TIGR00621 ssb 1 15, 186, 0.00012 140280 IPR008994 Nucleic acid-binding OB-fold superfamily SSF50249 Nucleic acid-binding proteins 1 16, 150, 4.1e-11
NC64-01254	56822	1367	1251	1339	1209	710	600	1071.76	983.559	1184.3	1159.08	987.417	805.961		56822 IPR000668 Peptidase C1A, papain BlastProDom PD000158 sp_O81930_CICAR_O81930; 1 126, 171, 1e-12 56822 IPR000668 Peptidase C1A, papain FPrintScan PR00705 PAPAIN 3 143,285,304, 158,295,310, 2.8e-10,2.8e-10,2.8e-10 56822 IPR000668 Peptidase C1A, papain HMMPfam PF00112 Peptidase_C1 1 125, 343, 2.9e-124 56822 IPR000118 Granulin HMMPfam PF00396 Granulin 1 382, 430, 1.6e-07 56822 IPR000118 Granulin…
NC64-01255	50139	120	111	73	65	31	32	94.0832	87.2702	64.5662	62.3161	43.1126	42.9846	1	0
NC64-01256	19775	217	220	231	234	167	282	170.134	172.968	204.312	224.338	232.252	378.802	2	19775 IPR006652 Kelch repeat HMMPfam PF01344 Kelch_1 3 105,160,216, 156,209,271, 0.039,1.4e-06,0.66 19775 IPR011498 Kelch HMMPfam PF07646 Kelch_2 3 105,160,216, 156,209,271, 0.16,0.014,0.00033 19775 IPR011043 Galactose oxidase, central superfamily SSF50965 Galactose oxidase, central domain 1 63, 323, 1.5e-33
NC64-01257	56823	1260	1255	1039	1043	745	936	987.874	986.703	918.963	999.934	1036.09	1257.3		56823 IPR000008 C2 FPrintScan PR00360 C2DOMAIN 3 218,243,265, 230,256,273, 0.004,0.004,0.004 56823 IPR000008 C2 HMMPfam PF00168 C2 1 203, 285, 5.5e-25 56823 IPR000008 C2 HMMSmart SM00239 C2 1 202, 302, 2.4e-17 56823 IPR000008 C2 ProfileScan PS50004 C2_DOMAIN_2 1 203, 285, 14.674 56823 IPR008973 C2 calcium/lipid-binding region, CaLB superfamily SSF49562 C2 domain (Calcium/lipid-binding domain, CaL…
NC64-01258	140286	2077	1689	1509	1656	1155	1089	1628.42	1327.92	1334.66	1587.62	1606.29	1462.82		140286 IPR002048 Calcium-binding EF-hand ScanRegExp PS00018 EF_HAND 1 841, 853, NA 140286 IPR000994 Peptidase M24 superfamily SSF55920 Creatinase/aminopeptidase 1 152, 419, 4.4e-30
NC64-01259	29685	296	269	282	217	116	142	232.072	211.493	249.42	208.04	161.325	190.744		NC64-01259 K12393 AP1M; AP-1 complex subunit mu Lysosome [PATH:ko04142] Transport and Catabolism
NC64-01260	56825	1782	1796	1511	1154	663	677	1397.14	1412.05	1336.43	1106.35	922.053	909.392		NC64-01260 K14407 CSTF2, RNA15; cleavage stimulation factor subunit 2 mRNA surveillance pathway [PATH:ko03015] Translation
NC64-01261	140292	416	477	414	399	343	342	326.155	375.026	366.17	382.525	477.02	459.398		140292 IPR008941 TPR-like superfamily SSF48452 TPR-like 1 201, 342, 0.0069
NC64-01262	140294	1925	2158	2220	1896	1444	1491	1509.25	1696.66	1963.52	1817.71	2008.21	2002.81		0
NC64-01263	140296	0	16	20	26	22	37	0.5	12.5795	17.6894	24.9265	30.596	49.7009
NC64-01264	140297	16	17	18	10	8	12	12.5444	13.3657	15.9204	9.5871	11.1258	16.1192
NC64-01265	140298	624	676	564	605	506	507	489.233	531.483	498.841	580.019	703.709	681.037		140298 IPR008941 TPR-like superfamily SSF48452 TPR-like 1 286, 427, 0.0069
NC64-01266	50146	2453	2287	2047	1405	650	654	1923.22	1798.08	1810.51	1346.99	903.974	878.497	1	NC64-01266 K02434 gatB; aspartyl-tRNA(Asn)/glutamyl-tRNA (Gln) amidotransferase subunit B [EC:6.3.5.6 6.3.5.7] Aminoacyl-tRNA biosynthesis [PATH:ko00970] Translation
NC64-01267	140300	79	151	198	196	213	228	61.9381	118.719	175.125	187.907	296.225	306.265	3	0
NC64-01268	140301	4406	4480	3428	3110	2063	1464	3454.42	3522.26	3031.96	2981.59	2869.07	1966.54		0
NC64-01269	55992	2001	1993	1919	1578	876	652	1568.84	1566.93	1697.3	1512.84	1218.28	875.811		NC64-01269 K00013 hisD; histidinol dehydrogenase [EC:1.1.1.23] Histidine metabolism [PATH:ko00340] Amino Acid Metabolism
NC64-01270	19532	1511	1744	1916	1934	1922	1406	1184.66	1371.16	1694.64	1854.14	2672.98	1888.63	2	NC64-01270 K03007 RPB10, POLR2L; DNA-directed RNA polymerases I, II, and III subunit RPABC5 RNA polymerase II, eukaryotes (54) MODULE:M00180
NC64-01271	10114	545	437	334	207	119	124	427.295	343.577	295.413	198.453	165.497	166.565	1	NC64-01271 K02321 POLA2; DNA polymerase alpha subunit B Purine metabolism [PATH:ko00230] Nucleotide Metabolism
NC64-01272	140305	182	152	117	85	31	58	142.693	119.505	103.483	81.4903	43.1126	77.9095	1	0
NC64-01273	29690	27	16	19	12	5	10	21.1687	12.5795	16.8049	11.5045	6.95364	13.4327		NC64-01273 K05286 PIGB; phosphatidylinositol glycan, class B [EC:2.4.1.-] Glycosylphosphatidylinositol(GPI)-anchor biosynthesis [PATH:ko00563] Glycan Biosynthesis and Metabolism
NC64-01274	19730	124	124	89	58	40	54	97.2193	97.491	78.7177	55.6052	55.6291	72.5365		NC64-01274 K03848 ALG6; alpha-1,3-glucosyltransferase [EC:2.4.1.267] N-Glycan biosynthesis [PATH:ko00510] Glycan Biosynthesis and Metabolism
NC64-01275	140308	194	177	155	175	136	137	152.101	139.161	137.093	167.774	189.139	184.028		140308 IPR001308 Electron transfer flavoprotein, alpha subunit HMMPfam PF00766 ETF_alpha 1 23, 290, 2e-93
NC64-01276	140309	1446	1129	1113	1070	659	695	1133.7	887.64	984.414	1025.82	916.49	933.571		NC64-01276 K02327 POLD1; DNA polymerase delta subunit 1 [EC:2.7.7.7] Purine metabolism [PATH:ko00230] Nucleotide Metabolism
NC64-01277	55993	46	53	42	59	55	93	36.0652	41.6695	37.1477	56.5639	76.4901	124.924	2	NC64-01277 K01965 PCCA, pccA; propionyl-CoA carboxylase alpha chain [EC:6.4.1.3] Valine, leucine and isoleucine degradation [PATH:ko00280] Amino Acid Metabolism
NC64-01278	13809	171	183	191	174	175	112	134.069	143.878	168.934	166.815	243.377	150.446		13809 IPR001858 Phosphatidylethanolamine-binding protein BlastProDom PD004330 sp_Q84XL1_LYCES_Q84XL1; 1 16, 142, 8e-23 13809 IPR008914 PEBP HMMPfam PF01161 PBP 1 9, 142, 3.6e-31 13809 IPR008914 PEBP superfamily SSF49777 PEBP-like 1 3, 142, 1.6e-37
NC64-01279	140312	396	291	222	150	106	101	310.475	228.789	196.352	143.806	147.417	135.67	1	140312 IPR003123 Vacuolar sorting protein 9 HMMPfam PF02204 VPS9 1 123, 228, 3.9e-20 140312 IPR003123 Vacuolar sorting protein 9 HMMSmart SM00167 VPS9 1 122, 240, 5.8e-14
NC64-01280	34008	528	488	437	316	158	153	413.966	383.674	386.513	302.952	219.735	205.52	1	NC64-01280 K11866 STAMBP, AMSH; STAM-binding protein [EC:3.1.2.15] Endocytosis [PATH:ko04144] Transport and Catabolism
NC64-01281	13670	2429	2465	2758	2079	961	824	1904.4	1938.03	2439.37	1993.16	1336.49	1106.85		NC64-01281 K11129 NHP2, NOLA2; H/ACA ribonucleoprotein complex subunit 2 Ribosome biogenesis in eukaryotes [PATH:ko03008] Translation
NC64-01282	50159	5	5	23	20	28	30	3.92013	3.93109	20.3428	19.1742	38.9404	40.298
NC64-01283	48510	403	398	520	490	214	189	315.963	312.915	459.924	469.768	297.616	253.878		NC64-01283 K00940 E2.7.4.6, ndk; nucleoside-diphosphate kinase [EC:2.7.4.6] Purine metabolism [PATH:ko00230] Nucleotide Metabolism
NC64-01284	56832	489	417	373	328	147	141	383.389	327.853	329.907	314.457	204.437	189.401	1	56832 IPR001907 Peptidase S14, ClpP ScanRegExp PS00381 CLP_PROTEASE_SER 1 9, 20, NA
NC64-01285	56833	2311	2355	1810	1515	816	788	1811.89	1851.54	1600.89	1452.45	1134.83	1058.5		56833 IPR003439 ABC transporter BlastProDom PD000006 sp_Q9ZU35_ARATH_Q9ZU35; 1 240, 281, 6e-08 56833 IPR003439 ABC transporter HMMPfam PF00005 ABC_tran 1 90, 315, 7.6e-40 56833 IPR003593 AAA ATPase HMMSmart SM00382 AAA 1 89, 323, 2.9e-11 56833 IPR003439 ABC transporter ProfileScan PS50100 DA_BOX 1 239, 297, 17.367 56833 IPR001687 ATP/GTP-binding site motif A (P-loop) ProfileScan PS50101 ATP_GTP_A…
NC64-01286	20050	14	20	16	21	23	18	10.9764	15.7244	14.1515	20.1329	31.9868	24.1788
NC64-01287	17175	117	148	124	142	118	120	91.7311	116.36	109.674	136.137	164.106	161.192		17175 IPR006070 SUA5/yciO/yrdC, N-terminal HMMPfam PF01300 Sua5_yciO_yrdC 1 18, 213, 7.5e-20
NC64-01288	140326	2653	2832	3149	3074	3238	3412	2080.02	2226.57	2785.19	2947.07	4503.18	4583.23	2	NC64-01288 K00926 arcC; carbamate kinase [EC:2.7.2.2] Arginine and proline metabolism [PATH:ko00330] Amino Acid Metabolism
NC64-01289	140327	45	52	56	55	53	86	35.2812	40.8833	49.5303	52.729	73.7086	115.521	2	140327 IPR006015 Universal stress protein (Usp) FPrintScan PR01438 UNVRSLSTRESS 2 2,113, 20,125, 6.5e-06,6.5e-06 140327 IPR006016 UspA HMMPfam PF00582 Usp 1 2, 158, 2.4e-12
NC64-01290	56835	103	105	100	98	63	80	80.7548	82.5529	88.4469	93.9536	87.6159	107.461		0
NC64-01291	19583	26	23	29	40	24	39	20.3847	18.083	25.6496	38.3484	33.3775	52.3874
NC64-01292	140330	231	193	159	112	86	93	181.11	151.74	140.631	107.375	119.603	124.924		0
NC64-01293	140331	88	90	81	50	43	49	68.9944	70.7596	71.642	47.9355	59.8013	65.8201		0
NC64-01294	140332	173	186	171	191	117	102	135.637	146.237	151.244	183.114	162.715	137.013		140332 IPR001623 Heat shock protein DnaJ, N-terminal HMMPfam PF00226 DnaJ 1 273, 336, 0.0077 140332 IPR001623 Heat shock protein DnaJ, N-terminal ProfileScan PS50076 DNAJ_2 1 273, 338, 8.551 140332 IPR001623 Heat shock protein DnaJ, N-terminal superfamily SSF46565 Chaperone J-domain 1 270, 333, 4.4e-06
NC64-01295	140333	1820	1787	1669	997	510	546	1426.93	1404.97	1476.18	955.834	709.272	733.424	1	140333 IPR006876 LMBR1-like conserved region HMMPfam PF04791 LMBR1 1 8, 505, 6.2e-27
NC64-01296	34017	225	235	177	159	141	162	176.406	184.761	156.551	152.435	196.093	217.609		34017 IPR000330 SNF2-related HMMPfam PF00176 SNF2_N 1 128, 444, 2.2e-76 34017 IPR001410 DEAD/DEAH box helicase HMMSmart SM00487 DEXDc 1 121, 322, 6.2e-25 34017 IPR008938 ARM repeat fold superfamily SSF48371 ARM repeat 1 1, 77, 3e-05
NC64-01297	140335	1415	1259	1138	868	334	322	1109.4	989.848	1006.53	832.16	464.503	432.532	1	140335 IPR009292 Protein of unknown function DUF947 HMMPfam PF06102 DUF947 1 128, 297, 3.2e-53
NC64-01298	140336	23	15	18	15	18	36	18.0326	11.7933	15.9204	14.3806	25.0331	48.3576
NC64-01299	140337	84	98	69	57	33	39	65.8583	77.0493	61.0284	54.6465	45.894	52.3874		0
NC64-01300	140338	23	27	18	26	24	40	18.0326	21.2279	15.9204	24.9265	33.3775	53.7307		NC64-01300 K13525 VCP, CDC48; transitional endoplasmic reticulum ATPase Protein processing in endoplasmic reticulum [PATH:ko04141] Folding, Sorting and Degradation
NC64-01301	140339	227	157	130	129	59	88	177.974	123.436	114.981	123.674	82.053	118.208	1	0
NC64-01302	13990	307	229	101	82	44	68	240.696	180.044	89.3314	78.6142	61.1921	91.3422	1	13990 IPR003256 Ribosomal protein L24 BlastProDom PD001677 sp_Q9LT09_ARATH_Q9LT09; 1 14, 80, 5e-13 13990 IPR005824 KOW HMMPfam PF00467 KOW 1 14, 49, 2.8e-08 13990 IPR006646 KOW (Kyrpides, Ouzounis, Woese) motif HMMSmart SM00739 KOW 1 13, 40, 1.5e-05 13990 IPR003256 Ribosomal protein L24 HMMTigr TIGR01079 rplX_bact 1 11, 117, 1.1e-26 13990 IPR008991 Translation protein SH3-like superfamily SSF5010…
NC64-01303	29709	2336	2062	1838	1815	1122	893	1831.49	1621.18	1625.65	1740.06	1560.4	1199.54		29709 IPR004240 Nonaspanin (TM9SF) HMMPfam PF02990 EMP70 1 48, 557, 2.6e-271
NC64-01304	59568	1027	1127	1282	1179	1039	813	805.196	886.068	1133.89	1130.32	1444.97	1092.08		NC64-01304 K03955 NDUFAB1; NADH dehydrogenase (ubiquinone) 1 alpha/beta subcomplex 1 [EC:1.6.5.3 1.6.99.3] Oxidative phosphorylation [PATH:ko00190] Energy Metabolism
NC64-01305	140343	176	194	196	159	90	104	137.989	152.526	173.356	152.435	125.166	139.7		0
NC64-01306	50173	91	107	99	109	100	114	71.3464	84.1253	87.5624	104.499	139.073	153.133	2	50173 IPR003661 Histidine kinase A, N-terminal HMMPfam PF00512 HisKA 1 707, 776, 0.011 50173 IPR008938 ARM repeat fold superfamily SSF48371 ARM repeat 1 1, 117, 1.6e-07
NC64-01307	48513	100	99	72	73	41	48	78.4027	77.8356	63.6818	69.9858	57.0199	64.4769		48513 IPR001094 Flavodoxin-like FPrintScan PR00369 FLAVODOXIN 4 7,57,91,115, 20,68,101,134, 9e-17,9e-17,9e-17,9e-17 48513 IPR001709 Flavoprotein pyridine nucleotide cytochrome reductase FPrintScan PR00371 FPNCR 5 297,393,452,502,537, 307,400,471,513,553, 2.8e-20,2.8e-20,2.8e-20,2.8e-20,2.8e-20 48513 IPR001433 Oxidoreductase FAD/NAD(P)-binding HMMPfam PF00175 NAD_binding_1 1 448, 580, 3e-25 48513 …
NC64-01308	140348	85	93	67	62	63	72	66.6423	73.1183	59.2594	59.44	87.6159	96.7153		140348 IPR000408 Regulator of chromosome condensation, RCC1 ScanRegExp PS00626 RCC1_2 1 532, 542, NA 140348 IPR003731 Nitrogen fixation-related protein superfamily SSF53146 MTH1175-like 1 821, 904, 0.00024
NC64-01309	29716	869	799	604	397	232	242	681.319	628.188	534.219	380.608	322.649	325.071	1	29716 IPR001806 Ras GTPase FPrintScan PR00449 RASTRNSFRMNG 5 7,30,48,110,145, 28,46,70,123,167, 1.7e-44,1.7e-44,1.7e-44,1.7e-44,1.7e-44 29716 IPR001806 Ras GTPase HMMPfam PF00071 Ras 1 8, 169, 5.8e-97 29716 IPR003577 Ras small GTPase, Ras type HMMSmart SM00173 RAS 1 4, 170, 2e-36 29716 IPR003578 Ras small GTPase, Rho type HMMSmart SM00174 RHO 1 9, 170, 7.3e-12 29716 IPR003579 Ras small GTPase, Ra…
NC64-01310	140350	1091	1292	1212	1122	759	756	855.373	1015.79	1071.98	1075.67	1055.56	1015.51		NC64-01310 K10046 GME; GDP-D-mannose 3', 5'-epimerase [EC:5.1.3.18 5.1.3.-] Amino sugar and nucleotide sugar metabolism [PATH:ko00520] Carbohydrate Metabolism
NC64-01311	140351	2189	2113	1797	1534	797	652	1716.23	1661.28	1589.39	1470.66	1108.41	875.811		140351 IPR010613 Pescadillo, N-terminal HMMPfam PF06732 Pescadillo_N 1 3, 156, 1.9e-07
NC64-01312	140353	515	458	436	403	219	205	403.774	360.088	385.628	386.36	304.57	275.37		NC64-01312 K12502 VTE3, APG1; MPBQ/MSBQ methyltransferase Ubiquinone and other terpenoid-quinone biosynthesis [PATH:ko00130] Metabolism of Cofactors and Vitamins
NC64-01313	50177	272	382	374	441	305	312	213.255	300.335	330.791	422.791	424.172	419.1		0
NC64-01314	140355	0	20	34	52	40	51	0.5	15.7244	30.0719	49.8529	55.6291	68.5067	4	140355 IPR010720 Alpha-L-arabinofuranosidase, C-terminal HMMPfam PF06964 Alpha-L-AF_C 1 396, 582, 2.7e-12 140355 IPR002453 Beta tubulin ScanRegExp PS00228 TUBULIN_B_AUTOREG 1 1, 4, NA 140355 IPR008979 Galactose-binding like superfamily SSF49785 Galactose-binding domain-like 1 31, 140, 1.2e-08
NC64-01315	140356	142	115	89	123	90	81	111.332	90.4151	78.7177	117.921	125.166	108.805		0
NC64-01316	50180	1549	1220	1028	717	332	343	1214.46	959.186	909.234	687.395	461.722	460.741	1	50180 IPR000504 RNA-binding region RNP-1 (RNA recognition motif) HMMPfam PF00076 RRM_1 2 151,264, 227,347, 2.3e-06,0.0011 50180 IPR000504 RNA-binding region RNP-1 (RNA recognition motif) HMMSmart SM00360 RRM 2 150,263, 228,348, 5.9e-07,1 50180 IPR000504 RNA-binding region RNP-1 (RNA recognition motif) ProfileScan PS50102 RRM 2 149,262, 232,352, 11.912,8.774
NC64-01317	12117	96	79	26	25	20	20	75.2666	62.1112	22.9962	23.9677	27.8146	26.8654	1	NC64-01317 K00591 COQ3; hexaprenyldihydroxybenzoate methyltransferase [EC:2.1.1.114] Ubiquinone and other terpenoid-quinone biosynthesis [PATH:ko00130] Metabolism of Cofactors and Vitamins
NC64-01318	19837	162	178	140	104	60	57	127.012	139.947	123.826	99.7058	83.4437	76.5663		NC64-01318 K14394 ACP1; low molecular weight phosphotyrosine protein phosphatase [EC:3.1.3.2 3.1.3.48] Riboflavin metabolism [PATH:ko00740] Metabolism of Cofactors and Vitamins
NC64-01319	140360	625	716	477	256	175	159	490.017	562.932	421.892	245.43	243.377	213.58	1	NC64-01319 K03000 RPA12, ZNRD1; DNA-directed RNA polymerase I subunit RPA12 RNA polymerase I, eukaryotes (48) MODULE:M00182
NC64-01320	140361	790	826	603	437	163	202	619.381	649.416	533.335	418.956	226.689	271.34	1	NC64-01320 K14498 SNRK2; serine/threonine-protein kinase SRK2 [EC:2.7.11.1] Plant hormone signal transduction [PATH:ko04075] Signal Transduction
NC64-01321	29723	808	868	754	437	220	244	633.494	682.437	666.89	418.956	305.96	327.757	1	NC64-01321 K00099 dxr; 1-deoxy-D-xylulose-5-phosphate reductoisomerase [EC:1.1.1.267] Terpenoid backbone biosynthesis [PATH:ko00900] Metabolism of Terpenoids and Polyketides
NC64-01322	50183	16	20	8	10	6	12	12.5444	15.7244	7.07575	9.5871	8.34437	16.1192		NC64-01322 K10801 MBD4; methyl-CpG-binding domain protein 4 [EC:3.2.2.-] Base excision repair [PATH:ko03410] Replication and Repair
NC64-01323	140364	82	48	45	22	15	27	64.2902	37.7385	39.8011	21.0916	20.8609	36.2682	1	0
NC64-01324	140365	44	55	48	37	26	41	34.4972	43.242	42.4545	35.4723	36.1589	55.074		NC64-01324 K01599 hemE, UROD; uroporphyrinogen decarboxylase [EC:4.1.1.37] Porphyrin and chlorophyll metabolism [PATH:ko00860] Metabolism of Cofactors and Vitamins
NC64-01325	140366	454	419	408	274	156	137	355.948	329.425	360.863	262.686	216.954	184.028		0
NC64-01326	140367	2	2	2	2	2	5	1.56805	1.57244	1.76894	1.91742	2.78146	6.71634
NC64-01327	16619	8	8	14	5	7	9	6.27222	6.28974	12.3826	4.79355	9.7351	12.0894
NC64-01328	140370	43	48	33	36	31	48	33.7132	37.7385	29.1875	34.5135	43.1126	64.4769
NC64-01329	140371	233	226	231	266	201	135	182.678	177.685	204.312	255.017	279.536	181.341		140371 IPR009288 AIG2-like HMMPfam PF06094 AIG2 1 1, 145, 2.2e-14
NC64-01330	19624	373	376	275	239	138	128	292.442	295.618	243.229	229.132	191.921	171.938		NC64-01330 K09834 VTE1, SXD1; tocopherol cyclase Ubiquinone and other terpenoid-quinone biosynthesis [PATH:ko00130] Metabolism of Cofactors and Vitamins
NC64-01331	140374	96	100	88	94	91	123	75.2666	78.6218	77.8333	90.1187	126.556	165.222	2	140374 IPR008938 ARM repeat fold superfamily SSF48371 ARM repeat 1 86, 938, 0.0013
NC64-01332	140375	400	343	265	173	78	86	313.611	269.673	234.384	165.857	108.477	115.521	1	140375 IPR006603 Cystinosin/ERS1p repeat HMMPfam PF04193 PQ-loop 2 25,291, 91,353, 1e-14,1.9e-05 140375 IPR006603 Cystinosin/ERS1p repeat HMMSmart SM00679 CTNS 2 42,304, 73,335, 1.1e-09,0.0014
NC64-01333	29725	14	13	9	11	8	23	10.9764	10.2208	7.96022	10.5458	11.1258	30.8952
NC64-01334	140379	25	21	28	37	25	31	19.6007	16.5106	24.7651	35.4723	34.7682	41.6413
NC64-01335	19608	1272	1151	941	756	383	342	997.282	904.937	832.285	724.785	532.649	459.398	1	NC64-01335 K01681 ACO, acnA; aconitate hydratase 1 [EC:4.2.1.3] Citrate cycle (TCA cycle) [PATH:ko00020] Carbohydrate Metabolism
NC64-01336	14282	821	708	548	478	229	221	643.686	556.642	484.689	458.263	318.477	296.862	1	NC64-01336 K01681 ACO, acnA; aconitate hydratase 1 [EC:4.2.1.3] Citrate cycle (TCA cycle) [PATH:ko00020] Carbohydrate Metabolism
NC64-01337	34039	1999	2139	1851	2006	1364	1132	1567.27	1681.72	1637.15	1923.17	1896.95	1520.58		NC64-01337 K03953 NDUFA9; NADH dehydrogenase (ubiquinone) 1 alpha subcomplex 9 [EC:1.6.5.3 1.6.99.3] Oxidative phosphorylation [PATH:ko00190] Energy Metabolism
NC64-01338	11200	1365	1422	1438	1509	1579	1992	1070.2	1118	1271.87	1446.69	2195.96	2675.79	2	NC64-01338 K12598 MTR4, SKIV2L2; ATP-dependent RNA helicase DOB1 [EC:3.6.4.13] RNA degradation [PATH:ko03018] Folding, Sorting and Degradation
NC64-01339	140384	18	25	15	32	22	22	14.1125	19.6554	13.267	30.6787	30.596	29.5519
NC64-01340	140385	6	7	4	14	10	15	4.70416	5.50352	3.53788	13.4219	13.9073	20.149
NC64-01341	16675	23	19	18	15	12	25	18.0326	14.9381	15.9204	14.3806	16.6887	33.5817
NC64-01342	56847	46	26	38	40	38	61	36.0652	20.4417	33.6098	38.3484	52.8477	81.9393	2	0
NC64-01343	140389	1024	1128	743	525	297	284	802.844	886.854	657.16	503.323	413.046	381.488	1	140389 IPR010301 Nucleolar, Nop52 HMMPfam PF05997 Nop52 1 16, 212, 6.3e-43
NC64-01344	15650	190	180	158	109	45	68	148.965	141.519	139.746	104.499	62.5828	91.3422	1	NC64-01344 K02961 RP-S17, rpsQ; small subunit ribosomal protein S17 Ribosome [PATH:ko03010] Translation
NC64-01345	48517	0	1	10	13	12	19	0.5	0.786218	8.84469	12.4632	16.6887	25.5221		NC64-01345 K04564 E1.15.1.1A, sodA, sodB, SOD2; superoxide dismutase, Fe-Mn family [EC:1.15.1.1] Peroxisome [PATH:ko04146] Transport and Catabolism
NC64-01346	140393	2092	2256	2398	2153	1365	760	1640.18	1773.71	2120.96	2064.1	1898.34	1020.88		NC64-01346 K04564 E1.15.1.1A, sodA, sodB, SOD2; superoxide dismutase, Fe-Mn family [EC:1.15.1.1] Peroxisome [PATH:ko04146] Transport and Catabolism
NC64-01347	19530	82	56	50	34	30	34	64.2902	44.0282	44.2234	32.5961	41.7219	45.6711		19530 IPR001902 Sulphate anion transporter ScanRegExp PS01130 SLC26A 1 50, 71, NA
NC64-01348	9879	414	411	311	228	96	96	324.587	323.136	275.07	218.586	133.51	128.954	1	0
NC64-01349	140398	284	323	286	342	301	382	222.664	253.948	252.958	327.879	418.609	513.128	2	NC64-01349 K04416 MAP3K1, MEKK1; mitogen-activated protein kinase kinase kinase 1 [EC:2.7.11.25] Ubiquitin mediated proteolysis [PATH:ko04120] Folding, Sorting and Degradation
NC64-01350	50195	165	131	65	48	47	22	129.364	102.995	57.4905	46.0181	65.3642	29.5519	1	NC64-01350 K02607 ORC5; origin recognition complex subunit 5 Cell cycle - yeast [PATH:ko04111] Cell Growth and Death
NC64-01351	34046	83	81	75	85	59	50	65.0742	63.6836	66.3352	81.4903	82.053	67.1634		34046 IPR001208 MCM BlastProDom PD001041 sp_Q9ZPT4_ARATH_Q9ZPT4; 1 38, 123, 3e-19 34046 IPR001208 MCM FPrintScan PR01657 MCMFAMILY 4 108,166,194,246, 123,180,207,254, 1.3e-23,1.3e-23,1.3e-23,1.3e-23 34046 IPR001208 MCM HMMPfam PF00493 MCM 1 4, 392, 1.3e-59 34046 IPR001208 MCM HMMSmart SM00350 MCM 1 1, 392, 1.1e-33 34046 IPR003593 AAA ATPase HMMSmart SM00382 AAA 1 109, 260, 0.00042 34046 IPR001208…
NC64-01352	50197	359	306	196	155	68	79	281.466	240.583	173.356	148.6	94.5695	106.118	1	0
NC64-01353	140404	218	212	185	219	73	66	170.918	166.678	163.627	209.957	101.523	88.6557		0
NC64-01354	140405	258	225	193	157	92	88	202.279	176.899	170.703	150.517	127.947	118.208		0
NC64-01355	140406	76	65	63	54	38	35	59.586	51.1042	55.7215	51.7703	52.8477	47.0144		140406 IPR007114 Major facilitator superfamily ProfileScan PS50850 MFS 1 27, 517, 15.227
NC64-01356	56850	1984	2217	1979	1798	1303	1397	1555.51	1743.04	1750.36	1723.76	1812.12	1876.55		0
NC64-01357	19800	247	249	216	195	141	135	193.655	195.768	191.045	186.948	196.093	181.341		19800 IPR011547 Sulphate transporter HMMPfam PF00916 Sulfate_transp 1 142, 461, 2.6e-78 19800 IPR002645 Sulfate transporter/antisigma-factor antagonist STAS HMMPfam PF01740 STAS 1 484, 595, 1.4e-07 19800 IPR001902 Sulphate anion transporter HMMTigr TIGR00815 sulP 1 20, 606, 3.4e-139 19800 IPR002645 Sulfate transporter/antisigma-factor antagonist STAS ProfileScan PS50801 STAS 1 483, 565, 17.992
NC64-01358	56851	322	309	292	306	228	198	252.457	242.941	258.265	293.365	317.086	265.967		0
NC64-01359	34049	388	426	354	418	259	236	304.202	334.929	313.102	400.741	360.199	317.011		34049 IPR011547 Sulphate transporter HMMPfam PF00916 Sulfate_transp 1 96, 415, 2.6e-78 34049 IPR002645 Sulfate transporter/antisigma-factor antagonist STAS HMMPfam PF01740 STAS 1 438, 553, 1.6e-18 34049 IPR001902 Sulphate anion transporter HMMTigr TIGR00815 sulP 1 1, 553, 1.9e-128 34049 IPR002645 Sulfate transporter/antisigma-factor antagonist STAS ProfileScan PS50801 STAS 1 437, 557, 18.737
NC64-01360	50203	3	8	1	7	7	5	2.35208	6.28974	0.884469	6.71097	9.7351	6.71634		NC64-01360 K04371 ERK1_2; extracellular signal-regulated kinase 1/2 [EC:2.7.11.24] Oocyte meiosis [PATH:ko04114] Cell Growth and Death
NC64-01361	48519	14313	12400	12129	14431	28020	36625	11221.8	9749.1	10727.7	13835.1	38968.2	49197.2	2	28S RNA
NC64-01362	48520	4801	4107	3445	3535	6196	7051	3764.11	3229	3047	3389.04	8616.95	9471.38	2	28S RNA
NC64-01363	20144	11911	10311	9347	9616	15873	17859	9338.54	8106.69	8267.13	9218.95	22075	23989.4	2	28S RNA
NC64-01364	20170	8278	7020	6303	7211	10438	13679	6490.17	5519.25	5574.81	6913.26	14516.4	18374.6	2	28S RNA
NC64-01365	19962	880	2145	1919	1652	2483	2149	689.944	1686.44	1697.3	1583.79	3453.18	2886.68	3	28S RNA
NC64-01366	19722	2676	2459	2557	2433	5577	5984	2098.06	1933.31	2261.59	2332.54	7756.09	8038.12	2	28S RNA
NC64-01367	140416	245	235	189	185	77	84	192.087	184.761	167.165	177.361	107.086	112.835		140416 IPR001757 ATPase, E1-E2 type FPrintScan PR00119 CATATPASE 2 92,160, 102,179, 7.9e-05,7.9e-05 140416 IPR000150 Cof protein ScanRegExp PS01229 COF_2 1 160, 182, NA
NC64-01368	140417	191	143	148	108	52	41	149.749	112.429	130.901	103.541	72.3179	55.074	1	0
NC64-01369	19917	243	229	205	141	77	69	190.519	180.044	181.316	135.178	107.086	92.6855	1	19917 IPR008521 Protein of unknown function DUF803 HMMPfam PF05653 DUF803 1 1, 297, 1.9e-172
NC64-01370	50208	380	448	447	487	407	467	297.93	352.226	395.358	466.892	566.027	627.306	2	0
NC64-01371	55997	619	584	572	509	390	360	485.313	459.151	505.916	487.983	542.384	483.576		55997 IPR001233 Protein of unknown function UPF0027 HMMPfam PF01139 UPF0027 1 31, 487, 5.8e-229 55997 IPR001233 Protein of unknown function UPF0027 ScanRegExp PS01288 UPF0027 1 69, 98, NA
NC64-01372	140424	1600	1401	951	837	466	451	1254.44	1101.49	841.13	802.44	648.08	605.814	1	0
NC64-01373	48112	316	259	323	242	155	125	247.753	203.63	285.683	232.008	215.563	167.908		NC64-01373 K12403 AP4S1; AP-4 complex subunit sigma-1 Lysosome [PATH:ko04142] Transport and Catabolism
NC64-01374	140427	3	2	5	7	6	12	2.35208	1.57244	4.42234	6.71097	8.34437	16.1192
NC64-01375	140428	139	130	93	98	72	73	108.98	102.208	82.2556	93.9536	100.132	98.0586		140428 IPR006674 Metal-dependent phosphohydrolase, HD subdomain HMMPfam PF01966 HD 1 53, 158, 1.5e-05 140428 IPR003607 Metal-dependent phosphohydrolase, HD region HMMSmart SM00471 HDc 1 49, 167, 7.7e-05
NC64-01376	19927	991	931	916	999	954	896	776.971	731.969	810.174	957.751	1326.76	1203.57		NC64-01376 K02871 RP-L13, rplM; large subunit ribosomal protein L13 Ribosome [PATH:ko03010] Translation
NC64-01377	29747	5137	4906	3821	2253	1074	1106	4027.55	3857.18	3379.56	2159.97	1493.64	1485.65	1	NC64-01377 K03264 EIF6; translation initiation factor 6 Ribosome biogenesis in eukaryotes [PATH:ko03008] Translation
NC64-01378	48524	538	474	419	366	140	135	421.806	372.667	370.593	350.888	194.702	181.341	1	NC64-01378 K08490 STX5; syntaxin 5 SNARE interactions in vesicular transport [PATH:ko04130] Folding, Sorting and Degradation
NC64-01379	140433	673	520	401	269	153	203	527.65	408.833	354.672	257.893	212.781	272.683	1	NC64-01379 K12606 RCD1, CNOT9, CAF40; CCR4-NOT transcription complex subunit 9 RNA degradation [PATH:ko03018] Folding, Sorting and Degradation
NC64-01380	140434	1858	1754	1652	1633	1157	1177	1456.72	1379.03	1461.14	1565.57	1609.07	1581.03		NC64-01380 K00645 fabD; t S-malonyltransferase [EC:2.3.1.39] Fatty acid biosynthesis [PATH:ko00061] Lipid Metabolism
NC64-01381	34059	434	394	333	420	316	278	340.268	309.77	294.528	402.658	439.47	373.428		34059 IPR002142 Peptidase S49 BlastProDom PD002897 sp_O33003_MYCLE_O33003; 1 368, 445, 2e-14 34059 IPR002142 Peptidase S49 HMMPfam PF01343 Peptidase_S49 1 362, 515, 8e-57 34059 IPR004634 Peptidase S49, SppA 67 kDa type HMMPIR PIRSF001217 \N 1 1, 610, 1.2e-84 34059 IPR004635 Peptidase S49, SppA HMMTigr TIGR00706 SppA_dom 1 307, 513, 2.7e-50
NC64-01382	19988	1	0	3	2	6	9	0.784027	0.5	2.65341	1.91742	8.34437	12.0894		NC64-01382 K06675 SMC4; structural maintenance of chromosome 4 Cell cycle - yeast [PATH:ko04111] Cell Growth and Death
NC64-01383	140437	184	227	177	206	131	141	144.261	178.471	156.551	197.494	182.185	189.401		140437 IPR000379 Esterase/lipase/thioesterase ProfileScan PS50187 ESTERASE 1 67, 178, 11.032
NC64-01384	140438	184	185	129	91	44	46	144.261	145.45	114.097	87.2426	61.1921	61.7903	1	140438 IPR000379 Esterase/lipase/thioesterase ProfileScan PS50187 ESTERASE 1 16, 127, 9.124
NC64-01385	11032	148	139	147	113	42	58	116.036	109.284	130.017	108.334	58.4106	77.9095		NC64-01385 K01672 E4.2.1.1; carbonic anhydrase [EC:4.2.1.1] Nitrogen metabolism [PATH:ko00910] Energy Metabolism
NC64-01386	48525	645	720	636	399	160	170	505.697	566.077	562.522	382.525	222.517	228.356	1	NC64-01386 K08967 mtnD, mtnZ, ADI1; 1,2-dihydroxy-3-keto-5-methylthiopentene dioxygenase [EC:1.13.11.53 1.13.11.54] Cysteine and methionine metabolism [PATH:ko00270] Amino Acid Metabolism
NC64-01387	140441	1	5	16	20	8	23	0.784027	3.93109	14.1515	19.1742	11.1258	30.8952
NC64-01388	140442	449	393	347	471	278	214	352.028	308.984	306.911	451.552	386.623	287.459		140442 IPR002110 Ankyrin FPrintScan PR01415 ANKYRIN 2 123,249, 135,261, 1.1e+02,1.1e+02 140442 IPR006638 Elongator protein 3/MiaB/NifB HMMSmart SM00729 Elp3 1 52, 234, 0.00015
NC64-01389	140443	249	179	150	215	186	213	195.223	140.733	132.67	206.123	258.676	286.116		NC64-01389 K03511 POLK; DNA polymerase kappa subunit [EC:2.7.7.7] Fanconi anemia pathway [PATH:ko03460] Replication and Repair
NC64-01390	140444	483	510	467	380	154	114	378.685	400.971	413.047	364.31	214.172	153.133	1	140444 IPR010323 Bacterial protein of unknown function DUF924 HMMPfam PF06041 DUF924 1 8, 207, 8.4e-39
NC64-01391	19853	23	22	33	19	16	12	18.0326	17.2968	29.1875	18.2155	22.2517	16.1192
NC64-01392	29752	698	682	694	701	582	441	547.251	536.201	613.821	672.056	809.404	592.381		NC64-01392 K01061 E3.1.1.45; carboxymethylenebutenolidase [EC:3.1.1.45] Chlorocyclohexane and chlorobenzene degradation [PATH:ko00361] Xenobiotics Biodegradation and Metabolism
NC64-01393	140447	836	758	497	380	259	288	655.447	595.953	439.581	364.31	360.199	386.861		140447 IPR004114 THUMP HMMPfam PF02926 THUMP 1 191, 283, 0.00014 140447 IPR002293 Amino acid/polyamine transporter I ProfileScan PS50285 AMINO_ACID_PERMEASE_2 1 39, 135, 13.728
NC64-01394	140448	4625	4741	3455	3217	1556	1504	3626.12	3727.46	3055.84	3084.17	2163.97	2020.27		140448 IPR010433 Plant specific eukaryotic initiation factor 4B HMMPfam PF06273 eIF-4B 1 1, 610, 2.8e-08
NC64-01395	140450	10	14	10	13	13	20	7.84027	11.007	8.84469	12.4632	18.0795	26.8654		NC64-01395 K13354 SLC25A17, PMP34; solute carrier family 25 (peroxisomal adenine nucleotide transporter), member 17 Peroxisome [PATH:ko04146] Transport and Catabolism
NC64-01396	48527	133	104	85	62	30	43	104.276	81.7667	75.1799	59.44	41.7219	57.7605	1	NC64-01396 K10755 RFC2_4; replication factor C subunit 2/4 DNA replication [PATH:ko03030] Replication and Repair
NC64-01397	140452	38	47	28	40	16	21	29.793	36.9522	24.7651	38.3484	22.2517	28.2086
NC64-01398	140453	83	112	116	102	78	71	65.0742	88.0564	102.598	97.7884	108.477	95.372		0
NC64-01399	140454	251	220	192	182	90	69	196.791	172.968	169.818	174.485	125.166	92.6855	1	140454 IPR003779 Carboxymuconolactone decarboxylase HMMPfam PF02627 CMD 1 102, 193, 0.0049
NC64-01400	15398	988	1228	1402	1218	1118	744	774.619	965.476	1240.03	1167.71	1554.83	999.391	2	0
NC64-01401	20051	223	212	202	169	86	94	174.838	166.678	178.663	162.022	119.603	126.267		NC64-01401 K10643 CNOT4, NOT4, MOT2; CCR4-NOT transcription complex subunit 4 [EC:6.3.2.19] RNA degradation [PATH:ko03018] Folding, Sorting and Degradation
NC64-01402	56862	10	21	26	36	34	43	7.84027	16.5106	22.9962	34.5135	47.2848	57.7605		NC64-01402 K04424 ZAK, MLTK; sterile alpha motif and leucine zipper containing kinase AZK [EC:2.7.11.25] MAPK signaling pathway [PATH:ko04010] Signal Transduction
NC64-01403	14910	119	111	102	101	78	69	93.2992	87.2702	90.2158	96.8297	108.477	92.6855		NC64-01403 K12405 HSD17B4; 3-hydroxyacyl-CoA dehydrogenase / 3a,7a,12a-trihydroxy-5b-cholest-24-enoyl-CoA hydratase [EC:1.1.1.35 4.2.1.107] Primary bile acid biosynthesis [PATH:ko00120] Lipid Metabolism
NC64-01404	140461	328	290	251	305	283	328	257.161	228.003	222.002	292.406	393.576	440.592		140461 IPR000637 HMG-I and HMG-Y, DNA-binding HMMPfam PF02178 AT_hook 1 1004, 1016, 0.22
NC64-01405	140462	26	35	56	57	66	92	20.3847	27.5176	49.5303	54.6465	91.7881	123.581	3	140462 IPR001611 Leucine-rich repeat FPrintScan PR00019 LEURICHRPT 2 269,343, 282,356, 0.31,0.31
NC64-01406	140463	1462	1707	1203	922	622	604	1146.25	1342.07	1064.02	883.93	865.033	811.334		NC64-01406 K14544 UTP22, NOL6; U3 small nucleolar RNA-associated protein 22 Ribosome biogenesis in eukaryotes [PATH:ko03008] Translation
NC64-01407	140464	169	186	101	93	78	71	132.501	146.237	89.3314	89.16	108.477	95.372		0
NC64-01408	140465	881	829	946	928	783	513	690.728	651.775	836.708	889.683	1088.94	689.096		NC64-01408 K10740 RPA3; replication factor A3 DNA replication [PATH:ko03030] Replication and Repair
NC64-01409	50233	252	274	242	257	172	113	197.575	215.424	214.041	246.388	239.205	151.789		NC64-01409 K00128 E1.2.1.3; aldehyde dehydrogenase (NAD+) [EC:1.2.1.3] Arginine and proline metabolism [PATH:ko00330] Amino Acid Metabolism
NC64-01410	50234	0	1	1	1	0	12	0.5	0.786218	0.884469	0.95871	0.5	16.1192
NC64-01411	34065	189	183	147	125	71	63	148.181	143.878	130.017	119.839	98.7417	84.6259		NC64-01411 K01431 E3.5.1.6; beta-ureidopropionase [EC:3.5.1.6] Pantothenate and CoA biosynthesis [PATH:ko00770] Metabolism of Cofactors and Vitamins
NC64-01412	6284	145	137	102	100	80	95	113.684	107.712	90.2158	95.871	111.258	127.61		NC64-01412 K12385 NPC1; Niemann-Pick C1 protein Lysosome [PATH:ko04142] Transport and Catabolism
NC64-01413	50237	623	704	478	408	253	305	488.449	553.497	422.776	391.154	351.854	409.697		50237 IPR002173 Carbohydrate kinase, PfkB ScanRegExp PS00584 PFKB_KINASES_2 1 456, 469, NA
NC64-01414	34068	4560	4165	3631	2490	1196	1058	3575.16	3274.6	3211.51	2387.19	1663.31	1421.18	1	NC64-01414 K01880 GARS, glyS1; glycyl-tRNA synthetase [EC:6.1.1.14] Aminoacyl-tRNA biosynthesis [PATH:ko00970] Translation
NC64-01415	12983	0	0	4	6	4	4	0.5	0.5	3.53788	5.75226	5.56291	5.37307
NC64-01416	140476	304	261	292	317	276	283	238.344	205.203	258.265	303.911	383.841	380.145		140476 IPR004263 Exostosin-like HMMPfam PF03016 Exostosin 1 220, 558, 9e-20
NC64-01417	140477	19	14	28	39	36	52	14.8965	11.007	24.7651	37.3897	50.0662	69.8499	2	0
NC64-01418	50241	1189	1508	1200	1305	793	642	932.208	1185.62	1061.36	1251.12	1102.85	862.378		50241 IPR002656 Acyltransferase 3 HMMPfam PF01757 Acyl_transf_3 1 477, 881, 0.0013
NC64-01419	140481	207	271	295	323	304	285	162.294	213.065	260.918	309.663	422.781	382.831	2	140481 IPR007113 Cupin region ProfileScan PS50849 CUPIN 1 93, 152, 8.827 140481 IPR000276 Rhodopsin-like GPCR superfamily ScanRegExp PS00237 G_PROTEIN_RECEP_F1_1 1 80, 96, NA 140481 IPR011051 RmlC-like cupin superfamily SSF51182 RmlC-like cupins 1 85, 184, 4.2e-11
NC64-01420	140482	338	422	431	501	438	400	265.001	331.784	381.206	480.314	609.139	537.307	2	0
NC64-01421	140484	1708	1989	1684	1779	1195	992	1339.12	1563.79	1489.45	1705.54	1661.92	1332.52		140484 IPR007113 Cupin region ProfileScan PS50849 CUPIN 1 93, 152, 8.827 140484 IPR000276 Rhodopsin-like GPCR superfamily ScanRegExp PS00237 G_PROTEIN_RECEP_F1_1 1 80, 96, NA 140484 IPR011051 RmlC-like cupin superfamily SSF51182 RmlC-like cupins 1 85, 184, 4.2e-11
NC64-01422	56869	226	202	173	226	143	191	177.19	158.816	153.013	216.668	198.874	256.564		NC64-01422 K06617 E2.4.1.82; raffinose synthase [EC:2.4.1.82] Galactose metabolism [PATH:ko00052] Carbohydrate Metabolism
NC64-01423	140490	102	82	71	62	28	49	79.9707	64.4699	62.7973	59.44	38.9404	65.8201	1	NC64-01423 K04628 CGT, UGT8; 2-hydroxyacylsphingosine 1-beta-galactosyltransferase [EC:2.4.1.45] Sphingolipid metabolism [PATH:ko00600] Lipid Metabolism
NC64-01424	140491	107	100	76	46	26	33	83.8909	78.6218	67.2196	44.1006	36.1589	44.3278	1	140491 IPR000086 NUDIX hydrolase HMMPfam PF00293 NUDIX 1 81, 224, 0.077
NC64-01425	140492	357	358	342	323	207	176	279.898	281.466	302.488	309.663	287.881	236.415		140492 IPR004119 Protein of unknown function DUF227 HMMPfam PF02958 DUF227 1 99, 301, 3.3e-09 140492 IPR004119 Protein of unknown function DUF227 HMMSmart SM00587 CHK 1 138, 298, 3.5e-05 140492 IPR008271 Serine/threonine protein kinase, active site ScanRegExp PS00108 PROTEIN_KINASE_ST 1 228, 240, NA 140492 IPR011009 Protein kinase-like superfamily SSF56112 Protein kinase-like (PK-like) 1 156, 289…
NC64-01426	140493	717	686	728	734	582	341	562.147	539.345	643.893	703.693	809.404	458.054		140493 IPR003397 Mitochondrial import inner membrane translocase, subunit Tim17/22 HMMPfam PF02466 Tim17 1 47, 176, 1.9e-24
NC64-01427	50246	5	5	8	11	7	12	3.92013	3.93109	7.07575	10.5458	9.7351	16.1192
NC64-01428	140495	191	144	129	131	116	107	149.749	113.215	114.097	125.591	161.325	143.73		140495 IPR011063 PP-loop HMMPfam PF01171 ATP_bind_3 1 21, 238, 1.8e-48
NC64-01429	140496	77	57	76	40	30	27	60.3701	44.8144	67.2196	38.3484	41.7219	36.2682		NC64-01429 K06268 PPP3R, CNB; protein phosphatase 3, regulatory subunit Apoptosis [PATH:ko04210] Cell Growth and Death
NC64-01430	50248	1	1	2	5	2	4	0.784027	0.786218	1.76894	4.79355	2.78146	5.37307		NC64-01430 K04345 PKA; protein kinase A [EC:2.7.11.11] Apoptosis [PATH:ko04210] Cell Growth and Death
NC64-01431	19538	408	320	303	256	219	234	319.883	251.59	267.994	245.43	304.57	314.325		19538 IPR005839 Protein of unknown function UPF0004 HMMPfam PF00919 UPF0004 1 68, 161, 7.6e-21 19538 IPR007197 Radical SAM HMMPfam PF04055 Radical_SAM 1 206, 382, 5.7e-19 19538 IPR006638 Elongator protein 3/MiaB/NifB HMMSmart SM00729 Elp3 1 202, 423, 3.8e-39 19538 IPR005839 Protein of unknown function UPF0004 HMMTigr TIGR00089 TIGR00089 1 68, 496, 2.1e-82 19538 IPR006466 MiaB-like tRNA modifying …
NC64-01432	19946	3	7	7	10	8	6	2.35208	5.50352	6.19128	9.5871	11.1258	8.05961
NC64-01433	6949	25	33	27	35	28	34	19.6007	25.9452	23.8807	33.5548	38.9404	45.6711		NC64-01433 K10143 RFWD2, COP1; E3 ubiquitin-protein ligase RFWD2 [EC:6.3.2.19] Ubiquitin mediated proteolysis [PATH:ko04120] Folding, Sorting and Degradation
NC64-01434	140500	621	601	748	771	900	860	486.881	472.517	661.583	739.165	1251.66	1155.21	2	NC64-01434 K02219 CKS1; cyclin-dependent kinase regulatory subunit CKS1 Cell cycle - yeast [PATH:ko04111] Cell Growth and Death
NC64-01435	48528	930	895	1058	990	646	597	729.145	703.665	935.768	949.123	898.411	801.931		48528 IPR000626 Ubiquitin FPrintScan PR00348 UBIQUITIN 3 11,32,53, 31,52,74, 3.1e-39,3.1e-39,3.1e-39 48528 IPR003977 Parkin FPrintScan PR01475 PARKIN 2 30,221, 50,229, 2.8e-06,2.8e-06 48528 IPR000626 Ubiquitin HMMPfam PF00240 ubiquitin 3 1,77,153, 74,150,226, 3.3e-43,3.2e-42,8.8e-32 48528 IPR000626 Ubiquitin HMMSmart SM00213 UBQ 3 1,77,153, 72,148,224, 9.7e-36,9.2e-35,2.4e-26 48528 IPR000626 Ubiq…
NC64-01436	50250	56	56	61	63	62	66	43.9055	44.0282	53.9526	60.3987	86.2252	88.6557	2	50250 IPR002173 Carbohydrate kinase, PfkB ScanRegExp PS00584 PFKB_KINASES_2 1 375, 388, NA
NC64-01437	140503	1439	1516	1434	1112	712	612	1128.21	1191.91	1268.33	1066.09	990.199	822.08		140503 IPR006212 Furin-like repeat HMMSmart SM00261 FU 3 241,289,370, 286,331,410, 0.0019,6.4,53 140503 IPR009030 Growth factor, receptor superfamily SSF57184 Growth factor receptor domain 2 161,304, 303,435, 3.1e-08,0.00043
NC64-01438	140504	1315	1132	832	561	287	291	1031	889.999	735.878	537.836	399.139	390.891	1	140504 IPR001269 Dihydrouridine synthase, DuS HMMPfam PF01207 Dus 1 71, 373, 8.4e-56 140504 IPR000169 Peptidase, eukaryotic cysteine peptidase active site ScanRegExp PS00639 THIOL_PROTEASE_HIS 1 249, 259, NA 140504 IPR001269 Dihydrouridine synthase, DuS ScanRegExp PS01136 UPF0034 1 152, 170, NA
NC64-01439	140505	307	255	160	91	74	88	240.696	200.486	141.515	87.2426	102.914	118.208	1	0
NC64-01440	29762	2078	2115	1445	887	490	443	1629.21	1662.85	1278.06	850.376	681.457	595.068	1	29762 IPR001680 G-protein beta WD-40 repeat HMMSmart SM00320 WD40 6 20,62,101,142,185,245, 59,99,139,181,223,281, 1.1e+02,1.8e+02,1.4e+02,29,2.1,58 29762 IPR011046 WD40-like superfamily SSF50978 WD40-repeat 1 23, 321, 5.7e-38
NC64-01441	50253	271	267	211	163	92	81	212.471	209.92	186.623	156.27	127.947	108.805		50253 IPR006667 MgtE integral membrane region HMMPfam PF01769 MgtE 1 145, 271, 3.2e-14 50253 IPR000345 Cytochrome c heme-binding site ScanRegExp PS00190 CYTOCHROME_C 1 268, 273, NA
NC64-01442	55999	19478	22405	25838	25820	28398	28970	15271.3	17615.2	22852.9	24753.9	39493.9	38914.5	2	NC64-01442 K02953 RP-S13e, RPS13; small subunit ribosomal protein S13e Ribosome [PATH:ko03010] Translation
NC64-01443	140509	1212	1089	1313	1479	1433	1053	950.241	856.191	1161.31	1417.93	1992.91	1414.46	2	0
NC64-01444	34079	820	785	634	497	282	310	642.902	617.181	560.753	476.479	392.185	416.413		NC64-01444 K01679 E4.2.1.2B, fumC; fumarate hydratase, class II [EC:4.2.1.2] Citrate cycle (TCA cycle) [PATH:ko00020] Carbohydrate Metabolism
NC64-01445	140511	749	749	683	640	322	230	587.236	588.877	604.092	613.574	447.815	308.952		NC64-01445 K02884 RP-L19, rplS; large subunit ribosomal protein L19 Ribosome [PATH:ko03010] Translation
NC64-01446	140512	627	640	505	387	216	204	491.585	503.179	446.657	371.021	300.397	274.027		140512 IPR006663 Thioredoxin domain 2 ProfileScan PS50223 THIOREDOXIN_2 2 94,182, 167,286, 9.439,13.199
NC64-01447	140513	369	367	327	279	224	181	289.306	288.542	289.221	267.48	311.523	243.131		140513 IPR006212 Furin-like repeat HMMSmart SM00261 FU 4 6,86,205,282, 62,134,250,331, 12,30,0.001,5.5 140513 IPR009030 Growth factor, receptor superfamily SSF57184 Growth factor receptor domain 4 5,142,277,307, 141,269,306,475, 4.4e-09,7.8e-08,5.8e-05,0.00018
NC64-01448	140514	3	8	12	12	15	16	2.35208	6.28974	10.6136	11.5045	20.8609	21.4923		NC64-01448 K03542 psbS; photosystem II 22kDa protein Photosynthesis [PATH:ko00195] Energy Metabolism
NC64-01449	140515	263	273	163	121	66	73	206.199	214.637	144.168	116.004	91.7881	98.0586	1	140515 IPR004142 Ndr HMMPfam PF03096 Ndr 1 5, 290, 8.5e-54
NC64-01450	140516	177	224	196	186	148	161	138.773	176.113	173.356	178.32	205.828	216.266		140516 IPR000008 C2 FPrintScan PR00360 C2DOMAIN 2 392,416, 404,429, 0.00048,0.00048 140516 IPR000008 C2 HMMPfam PF00168 C2 1 377, 448, 1.7e-12 140516 IPR000008 C2 HMMSmart SM00239 C2 1 376, 488, 1.1e-05 140516 IPR000008 C2 ProfileScan PS50004 C2_DOMAIN_2 1 376, 433, 10.427 140516 IPR000008 C2 ScanRegExp PS00499 C2_DOMAIN_1 1 384, 399, 8e-5 140516 IPR008941 TPR-like superfamily SSF48452 TPR-like 1…
NC64-01451	56876	260	330	352	335	335	404	203.847	259.452	311.333	321.168	465.894	542.68	2	56876 IPR003148 TrkA-N HMMPfam PF02254 TrkA_N 1 540, 670, 2.9e-07
NC64-01452	140518	177	165	131	80	60	50	138.773	129.726	115.865	76.6968	83.4437	67.1634	1	0
NC64-01453	50260	785	707	606	651	541	529	615.461	555.856	535.988	624.12	752.384	710.589		NC64-01453 K06628 CDC45; cell division control protein 45 Cell cycle - yeast [PATH:ko04111] Cell Growth and Death
NC64-01454	29775	843	905	816	824	417	337	660.935	711.527	721.727	789.977	579.934	452.681		29775 IPR000719 Protein kinase BlastProDom PD000001 sp_Q9M085_ARATH_Q9M085; 1 39, 222, 7e-25 29775 IPR001245 Tyrosine protein kinase FPrintScan PR00109 TYRKINASE 4 41,85,158,202, 54,103,180,224, 2.2e-14,2.2e-14,2.2e-14,2.2e-14 29775 IPR000719 Protein kinase HMMPfam PF00069 Pkinase 1 7, 231, 8.2e-25 29775 IPR001245 Tyrosine protein kinase HMMSmart SM00219 TyrKc 1 9, 231, 3.5e-12 29775 IPR002290 Se…
NC64-01455	19664	332	236	230	186	108	142	260.297	185.547	203.428	178.32	150.199	190.744		19664 IPR003107 RNA-processing protein, HAT helix HMMSmart SM00386 HAT 6 112,154,199,290,329,447, 143,190,232,326,361,480, 14,35,4.7e+02,0.47,5.4e+02,0.5 19664 IPR008941 TPR-like superfamily SSF48452 TPR-like 1 303, 500, 0.0002
NC64-01456	140522	65	54	65	47	28	42	50.9617	42.4558	57.4905	45.0594	38.9404	56.4173		140522 IPR008775 Phytanoyl-CoA dioxygenase HMMPfam PF05721 PhyH 1 8, 248, 3.9e-60
NC64-01457	56001	1049	907	778	670	456	368	822.444	713.1	688.117	642.336	634.172	494.323		NC64-01457 K01784 galE, GALE; UDP-glucose 4-epimerase [EC:5.1.3.2] Amino sugar and nucleotide sugar metabolism [PATH:ko00520] Carbohydrate Metabolism
NC64-01458	140524	83	88	57	77	33	50	65.0742	69.1872	50.4147	73.8206	45.894	67.1634		140524 IPR002509 Polysaccharide deacetylase HMMPfam PF01522 Polysacc_deac_1 1 38, 167, 6.3e-07
NC64-01459	19573	1749	1773	1184	1023	664	647	1371.26	1393.96	1047.21	980.76	923.444	869.094		19573 IPR002877 Ribosomal RNA methyltransferase RrmJ/FtsJ HMMPfam PF01728 FtsJ 1 2, 180, 1.1e-81
NC64-01460	34091	261	277	247	249	171	208	204.631	217.782	218.464	238.719	237.815	279.4		34091 IPR003439 ABC transporter BlastProDom PD000006 sp_Q9R004_MOUSE_Q9R004; 1 111, 152, 2e-09 34091 IPR003439 ABC transporter HMMPfam PF00005 ABC_tran 1 1, 186, 1.6e-26 34091 IPR003439 ABC transporter ProfileScan PS50100 DA_BOX 1 110, 168, 16.932 34091 IPR001687 ATP/GTP-binding site motif A (P-loop) ProfileScan PS50101 ATP_GTP_A2 1 1, 16, 8.723 34091 IPR003439 ABC transporter ProfileScan PS50893…
NC64-01461	29783	259	202	142	99	66	78	203.063	158.816	125.595	94.9123	91.7881	104.775	1	29783 IPR003495 Cobalamin synthesis protein/P47K HMMPfam PF02492 cobW 1 39, 400, 7.4e-107
NC64-01462	14597	70	55	69	45	18	26	54.8819	43.242	61.0284	43.1419	25.0331	34.925	1	NC64-01462 K01633 folB; dihydroneopterin aldolase [EC:4.1.2.25] Folate biosynthesis [PATH:ko00790] Metabolism of Cofactors and Vitamins
NC64-01463	140531	243	236	227	162	65	64	190.519	185.547	200.774	155.311	90.3974	85.9691	1	0
NC64-01464	34097	1050	868	811	749	320	376	823.228	682.437	717.304	718.074	445.033	505.069		NC64-01464 K12855 PRPF6, PRP6; pre-mRNA-processing factor 6 Spliceosome [PATH:ko03040] Transcription
NC64-01465	56881	548	457	339	272	158	172	429.647	359.302	299.835	260.769	219.735	231.042		56881 IPR001202 WW/Rsp5/WWP HMMPfam PF00397 WW 1 198, 227, 0.0025 56881 IPR001202 WW/Rsp5/WWP ProfileScan PS50020 WW_DOMAIN_2 1 202, 229, 10.285 56881 IPR000886 Endoplasmic reticulum targeting sequence ScanRegExp PS00014 ER_TARGET 1 833, 836, NA 56881 IPR001202 WW/Rsp5/WWP superfamily SSF51045 WW domain 1 195, 230, 1.4e-05
NC64-01466	56882	131	102	87	82	49	70	102.708	80.1942	76.9488	78.6142	68.1457	94.0288		56882 IPR001810 Cyclin-like F-box HMMPfam PF00646 F-box 1 236, 286, 0.0053 56882 IPR000340 Dual specificity protein phosphatase HMMSmart SM00195 DSPc 1 74, 208, 0.00099 56882 IPR000387 Tyrosine specific protein phosphatase and dual specificity protein phosphatase ProfileScan PS50056 TYR_PHOSPHATASE_2 1 131, 200, 11.717 56882 IPR000387 Tyrosine specific protein phosphatase and dual specificity pro…
NC64-01467	140536	19	21	19	18	20	14	14.8965	16.5106	16.8049	17.2568	27.8146	18.8058		NC64-01467 K10842 MNAT1; CDK-activating kinase assembly factor MAT1 Nucleotide excision repair [PATH:ko03420] Replication and Repair
NC64-01468	140537	1016	1037	784	767	511	576	796.571	815.308	693.424	735.33	710.662	773.722		0
NC64-01469	56884	1370	1203	901	833	621	621	1074.12	945.82	796.907	798.605	863.642	834.169		NC64-01469 K12617 PATL1, PAT1; DNA topoisomerase 2-associated protein PAT1 RNA degradation [PATH:ko03018] Folding, Sorting and Degradation
NC64-01470	59577	698	682	767	816	857	924	547.251	536.201	678.388	782.307	1191.85	1241.18	2	59577 IPR000863 Sulfotransferase BlastProDom PD001218 sp_SUOT_MOUSE_P49891; 1 44, 140, 4e-07 59577 IPR000863 Sulfotransferase HMMPfam PF00685 Sulfotransfer_1 1 43, 301, 1.1e-10
NC64-01471	140541	720	689	583	460	278	320	564.499	541.704	515.645	441.006	386.623	429.846		140541 IPR001680 G-protein beta WD-40 repeat FPrintScan PR00320 GPROTEINBRPT 3 83,221,304, 97,235,318, 0.0087,0.0087,0.0087 140541 IPR001680 G-protein beta WD-40 repeat HMMPfam PF00400 WD40 4 60,196,245,333, 96,234,317,369, 3e-05,0.043,0.0072,8 140541 IPR001680 G-protein beta WD-40 repeat HMMSmart SM00320 WD40 6 58,152,196,241,283,334, 96,190,234,281,317,369, 1.7e-05,2e+02,0.62,0.043,0.74,32 1405…
NC64-01472	140542	1264	999	592	388	272	298	991.01	785.432	523.606	371.979	378.278	400.294	1	NC64-01472 K03217 yidC, spoIIIJ, OXA1; preprotein translocase subunit YidC Protein export [PATH:ko03060] Folding, Sorting and Degradation
NC64-01473	59578	12937	14150	16466	15824	15555	12940	10143	11125	14563.7	15170.6	21632.8	17381.9	2	NC64-01473 K02894 RP-L23e, RPL23; large subunit ribosomal protein L23e Ribosome [PATH:ko03010] Translation
NC64-01474	140544	682	540	433	376	289	356	534.706	424.558	382.975	360.475	401.921	478.203		140544 IPR000642 Peptidase M41 HMMPfam PF01434 Peptidase_M41 1 444, 636, 1.2e-86 140544 IPR011546 Peptidase M41, FtsH extracellular HMMPfam PF06480 FtsH_ext 1 191, 389, 6.4e-35 140544 IPR003593 AAA ATPase HMMSmart SM00382 AAA 1 412, 538, 0.0014
NC64-01475	140545	598	400	329	246	174	168	468.848	314.487	290.99	235.843	241.987	225.669	1	NC64-01475 K08497 SEC20; protein transport protein SEC20 SNARE interactions in vesicular transport [PATH:ko04130] Folding, Sorting and Degradation
NC64-01476	19872	113	96	86	96	93	140	88.595	75.4769	76.0643	92.0361	129.338	188.058	2	NC64-01476 K03341 SEPSECS; O-phospho-L-seryl-tRNASec:L-selenocysteinyl-tRNA synthase [EC:2.9.1.2] Selenocompound metabolism [PATH:ko00450] Metabolism of Other Amino Acids
NC64-01477	140547	405	406	416	355	249	282	317.531	319.204	367.939	340.342	346.291	378.802		0
NC64-01478	140548	169	186	112	68	58	59	132.501	146.237	99.0605	65.1923	80.6623	79.2528	1	140548 IPR000873 AMP-dependent synthetase and ligase ScanRegExp PS00455 AMP_BINDING 1 89, 100, NA
NC64-01479	140549	1297	1068	959	848	333	302	1016.88	839.681	848.206	812.986	463.113	405.667	1	NC64-01479 K10739 RFA2, RPA2; replication factor A2 DNA replication [PATH:ko03030] Replication and Repair
NC64-01480	56887	2464	2343	1680	1072	694	700	1931.84	1842.11	1485.91	1027.74	965.166	940.288	1	56887 IPR005024 Snf7 HMMPfam PF03357 SNF7 1 37, 219, 7.1e-45 56887 IPR000051 SAM (and some other nucleotide) binding motif ProfileScan PS50193 SAM_BIND 1 289, 333, 11.345
NC64-01481	56888	158	141	93	62	51	54	123.876	110.857	82.2556	59.44	70.9272	72.5365	1	56888 IPR000195 RabGAP/TBC HMMPfam PF00566 TBC 1 124, 343, 3.6e-45 56888 IPR000195 RabGAP/TBC HMMSmart SM00164 TBC 1 124, 344, 9.8e-53 56888 IPR000195 RabGAP/TBC ProfileScan PS50086 TBC_RABGAP 1 127, 321, 34.490 56888 IPR000195 RabGAP/TBC superfamily SSF47923 Ypt/Rab-GAP domain of gyp1p 2 96,256, 249,377, 1.8e-36,1e-26
NC64-01482	140553	65	65	58	70	68	109	50.9617	51.1042	51.2992	67.1097	94.5695	146.416	2	NC64-01482 K10586 BIRC6, BRUCE; baculoviral IAP repeat-containing protein 6 (apollon) [EC:6.3.2.19] Ubiquitin mediated proteolysis [PATH:ko04120] Folding, Sorting and Degradation
NC64-01483	34102	736	621	634	504	245	223	577.044	488.241	560.753	483.19	340.728	299.549		NC64-01483 K10808 RRM2; ribonucleoside-diphosphate reductase subunit M2 [EC:1.17.4.1] Glutathione metabolism [PATH:ko00480] Metabolism of Other Amino Acids
NC64-01484	34107	119	87	63	44	44	45	93.2992	68.401	55.7215	42.1832	61.1921	60.4471	1	NC64-01484 K02202 CDK7; cyclin-dependent kinase 7 [EC:2.7.11.22 2.7.11.23] Cell cycle [PATH:ko04110] Cell Growth and Death
NC64-01485	140556	62	75	74	74	55	79	48.6097	58.9663	65.4507	70.9445	76.4901	106.118	2	140556 IPR006212 Furin-like repeat HMMSmart SM00261 FU 3 106,153,278, 147,201,331, 8.9,17,4.3 140556 IPR009030 Growth factor, receptor superfamily SSF57184 Growth factor receptor domain 2 70,232, 216,334, 5.7e-10,3.9e-05
NC64-01486	140557	0	2	7	5	5	10	0.5	1.57244	6.19128	4.79355	6.95364	13.4327
NC64-01487	48119	5785	5623	5781	5628	3892	3513	4535.6	4420.9	5113.12	5395.62	5412.72	4718.9		NC64-01487 K02864 RP-L10, rplJ; large subunit ribosomal protein L10 Ribosome [PATH:ko03010] Translation
NC64-01488	48537	8018	10604	12112	11599	12732	13304	6286.33	8337.05	10712.7	11120.1	17706.8	17870.8	2	NC64-01488 K02921 RP-L37Ae, RPL37A; large subunit ribosomal protein L37Ae Ribosome [PATH:ko03010] Translation
NC64-01489	50283	34	53	68	90	83	84	26.6569	41.6695	60.1439	86.2839	115.43	112.835	3	NC64-01489 K04427 MAP3K7, TAK1; mitogen-activated protein kinase kinase kinase 7 [EC:2.7.11.25] MAPK signaling pathway [PATH:ko04010] Signal Transduction
NC64-01490	56892	920	947	871	914	784	910	721.305	744.548	770.372	876.261	1090.33	1222.37		0
NC64-01491	56893	2657	2932	2394	1914	1236	1390	2083.16	2305.19	2117.42	1834.97	1718.94	1867.14		56893 IPR007863 Peptidase M16, C-terminal HMMPfam PF05193 Peptidase_M16_C 1 125, 429, 1.5e-09
NC64-01492	140567	3970	3889	3837	3128	1168	1030	3112.59	3057.6	3393.71	2998.84	1624.37	1383.57	1	NC64-01492 K01961 accC; acetyl-CoA carboxylase, biotin carboxylase subunit [EC:6.4.1.2 6.3.4.14] Propanoate metabolism [PATH:ko00640] Carbohydrate Metabolism
NC64-01493	140569	42	33	39	22	11	17	32.9291	25.9452	34.4943	21.0916	15.298	22.8356
NC64-01494	56004	20	10	4	6	7	15	15.6805	7.86218	3.53788	5.75226	9.7351	20.149		NC64-01494 K03843 ALG2; alpha-1,3/alpha-1,6-mannosyltransferase [EC:2.4.1.132 2.4.1.257] N-Glycan biosynthesis [PATH:ko00510] Glycan Biosynthesis and Metabolism
NC64-01495	140571	7	9	19	14	7	20	5.48819	7.07596	16.8049	13.4219	9.7351	26.8654
NC64-01496	140572	2	3	1	2	3	2	1.56805	2.35865	0.884469	1.91742	4.17219	2.68654
NC64-01497	140573	10	10	8	18	12	15	7.84027	7.86218	7.07575	17.2568	16.6887	20.149
NC64-01498	140574	24	36	28	25	29	34	18.8166	28.3038	24.7651	23.9677	40.3311	45.6711
NC64-01499	140575	19	22	30	15	25	43	14.8965	17.2968	26.5341	14.3806	34.7682	57.7605
NC64-01500	140576	8	9	8	5	11	10	6.27222	7.07596	7.07575	4.79355	15.298	13.4327
NC64-01501	50289	155	187	192	145	61	40	121.524	147.023	169.818	139.013	84.8344	53.7307	1	0
NC64-01502	19454	107	94	92	92	53	72	83.8909	73.9045	81.3711	88.2013	73.7086	96.7153		NC64-01502 K04043 dnaK; molecular chaperone DnaK RNA degradation [PATH:ko03018] Folding, Sorting and Degradation
NC64-01503	140579	125	128	102	123	61	64	98.0034	100.636	90.2158	117.921	84.8344	85.9691		140579 IPR000812 Transcription factor TFIIB FPrintScan PR00685 TIFACTORIIB 3 17,131,229, 37,150,245, 1.1e-07,1.1e-07,1.1e-07 140579 IPR011028 Cyclin-like superfamily SSF47954 Cyclin-like 1 85, 188, 4e-11
NC64-01504	140580	32	42	37	15	21	44	25.0889	33.0211	32.7254	14.3806	29.2053	59.1038
NC64-01505	140581	1154	868	559	437	252	251	904.767	682.437	494.418	418.956	350.464	337.16	1	NC64-01505 K03107 SRP68; signal recognition particle subunit SRP68 Protein export [PATH:ko03060] Folding, Sorting and Degradation
NC64-01506	140583	0	5	16	33	11	8	0.5	3.93109	14.1515	31.6374	15.298	10.7461
NC64-01507	140584	5	9	32	38	18	26	3.92013	7.07596	28.303	36.431	25.0331	34.925
NC64-01508	19464	5110	6324	6438	6299	4370	3620	4006.38	4972.04	5694.21	6038.91	6077.48	4862.63		19464 IPR001680 G-protein beta WD-40 repeat FPrintScan PR00320 GPROTEINBRPT 3 177,286,330, 191,300,344, 1.1e-06,1.1e-06,1.1e-06 19464 IPR001680 G-protein beta WD-40 repeat HMMPfam PF00400 WD40 4 116,215,262,305, 190,253,299,343, 0.014,3.9e-08,7.3e-08,1e-07 19464 IPR001680 G-protein beta WD-40 repeat HMMSmart SM00320 WD40 6 95,150,213,260,303,364, 134,190,253,299,343,410, 3.6e+02,0.18,1.1e-06,3.2e…
NC64-01509	56897	3426	3839	3664	3406	1688	1627	2686.08	3018.29	3240.69	3265.37	2347.55	2185.5		0
NC64-01510	140588	246	307	315	283	264	282	192.871	241.369	278.608	271.315	367.152	378.802		140588 IPR001810 Cyclin-like F-box HMMPfam PF00646 F-box 1 12, 58, 0.44
NC64-01511	140589	3103	2848	2857	2482	1466	1707	2432.84	2239.15	2526.93	2379.52	2038.81	2292.96		NC64-01511 K13525 VCP, CDC48; transitional endoplasmic reticulum ATPase Protein processing in endoplasmic reticulum [PATH:ko04141] Folding, Sorting and Degradation
NC64-01512	56005	545	784	811	839	605	543	427.295	616.395	717.304	804.357	841.391	729.394		NC64-01512 K01915 glnA; glutamine synthetase [EC:6.3.1.2] Alanine, aspartate and glutamate metabolism [PATH:ko00250] Amino Acid Metabolism
NC64-01513	140591	49	48	38	43	33	76	38.4173	37.7385	33.6098	41.2245	45.894	102.088	2	NC64-01513 K00029 E1.1.1.40, maeB; malate dehydrogenase (oxaloacetate-decarboxylating)(NADP+) [EC:1.1.1.40] Pyruvate metabolism [PATH:ko00620] Carbohydrate Metabolism
NC64-01514	29817	136	162	180	155	96	80	106.628	127.367	159.204	148.6	133.51	107.461		NC64-01514 K06268 PPP3R, CNB; protein phosphatase 3, regulatory subunit Apoptosis [PATH:ko04210] Cell Growth and Death
NC64-01515	17265	84	65	33	33	26	23	65.8583	51.1042	29.1875	31.6374	36.1589	30.8952	1	0
NC64-01516	140596	711	702	637	605	432	479	557.443	551.925	563.407	580.019	600.795	643.425		0
NC64-01517	140597	56	84	74	89	89	116	43.9055	66.0423	65.4507	85.3252	123.775	155.819	2	0
NC64-01518	140598	23	16	17	26	28	22	18.0326	12.5795	15.036	24.9265	38.9404	29.5519
NC64-01519	140599	68	87	94	93	109	121	53.3138	68.401	83.1401	89.16	151.589	162.535	2	0
NC64-01520	140600	851	788	706	784	759	709	667.207	619.54	624.435	751.628	1055.56	952.377		NC64-01520 K03515 REV1; DNA repair protein REV1 [EC:2.7.7.-] Fanconi anemia pathway [PATH:ko03460] Replication and Repair
NC64-01521	19567	720	797	749	685	505	383	564.499	626.616	662.467	656.716	702.318	514.472		19567 IPR001650 Helicase, C-terminal HMMPfam PF00271 Helicase_C 1 414, 500, 1.7e-14 19567 IPR001410 DEAD/DEAH box helicase HMMSmart SM00487 DEXDc 1 202, 382, 0.0013 19567 IPR001650 Helicase, C-terminal HMMSmart SM00490 HELICc 1 408, 500, 3.2e-15
NC64-01522	19893	276	327	227	146	87	82	216.391	257.093	200.774	139.972	120.993	110.148		19893 IPR002791 Protein of unknown function DUF89 BlastProDom PD013988 sp_O27776_METTH_O27776; 1 96, 323, 2e-06 19893 IPR002791 Protein of unknown function DUF89 HMMPfam PF01937 DUF89 1 54, 344, 0.00071
NC64-01523	56903	72	44	24	17	21	24	56.4499	34.5936	21.2273	16.2981	29.2053	32.2384	1	56903 IPR006593 Cytochrome b561 / ferric reductase transmembrane HMMSmart SM00665 B561 1 33, 169, 1.5e-18
NC64-01524	140605	7	8	13	9	9	10	5.48819	6.28974	11.4981	8.62839	12.5166	13.4327
NC64-01525	56904	49	58	59	53	43	52	38.4173	45.6006	52.1837	50.8116	59.8013	69.8499		0
NC64-01526	20112	55	78	86	75	63	91	43.1215	61.325	76.0643	71.9032	87.6159	122.237	2	NC64-01526 K03857 PIGA, GPI3; phosphatidylinositol glycan, class A [EC:2.4.1.198] Glycosylphosphatidylinositol(GPI)-anchor biosynthesis [PATH:ko00563] Glycan Biosynthesis and Metabolism
NC64-01527	48540	594	605	616	549	384	437	465.712	475.662	544.833	526.332	534.04	587.008		48540 IPR000795 Protein synthesis factor, GTP-binding FPrintScan PR00315 ELONGATNFCT 4 15,81,97,133, 28,91,108,142, 4.1e-12,4.1e-12,4.1e-12,4.1e-12 48540 IPR000795 Protein synthesis factor, GTP-binding HMMPfam PF00009 GTP_EFTU 1 11, 214, 8.3e-30 48540 IPR004161 Elongation factor Tu, domain 2 HMMPfam PF03144 GTP_EFTU_D2 1 245, 311, 1.8e-07 48540 IPR005225 Small GTP-binding protein domain HMMTigr T…
NC64-01528	140611	71	144	145	110	61	48	55.6659	113.215	128.248	105.458	84.8344	64.4769	2	140611 IPR010292 CreA HMMPfam PF05981 CreA 1 31, 185, 2.2e-10
NC64-01529	19961	205	155	108	74	46	47	160.726	121.864	95.5227	70.9445	63.9735	63.1336	1	19961 IPR008564 Eukaryotic protein of unknown function DUF846 HMMPfam PF05832 DUF846 1 17, 161, 1.1e-60
NC64-01530	34136	253	214	189	158	131	125	198.359	168.251	167.165	151.476	182.185	167.908		NC64-01530 K01945 purD; phosphoribosylamine--glycine ligase [EC:6.3.4.13] Purine metabolism [PATH:ko00230] Nucleotide Metabolism
NC64-01531	56906	179	184	187	177	102	91	140.341	144.664	165.396	169.692	141.854	122.237		56906 IPR002641 Patatin HMMPfam PF01734 Patatin 1 336, 500, 6.9e-06
NC64-01532	50309	334	263	192	192	110	129	261.865	206.775	169.818	184.072	152.98	173.282		0
NC64-01533	50310	124	95	107	67	34	31	97.2193	74.6907	94.6382	64.2336	47.2848	41.6413	1	0
NC64-01534	48542	429	481	336	274	178	231	336.348	378.171	297.182	262.686	247.55	310.295		48542 IPR008151 Phytoene dehydrogenase-related protein BlastProDom PD139017 sp_Q8X0Z0_GIBFU_Q8X0Z0; 1 432, 530, 3e-15 48542 IPR000759 Adrenodoxin reductase FPrintScan PR00419 ADXRDTASE 2 30,53, 52,66, 5.3e-06,5.3e-06 48542 IPR003042 Aromatic-ring hydroxylase FPrintScan PR00420 RNGMNOXGNASE 2 30,304, 52,320, 9.6e-07,9.6e-07 48542 IPR000205 NAD-binding site ProfileScan PS50205 NAD_BINDING 1 31, 59,…
NC64-01535	140622	363	391	350	368	306	365	284.602	307.411	309.564	352.805	425.563	490.293		140622 IPR001440 TPR repeat ProfileScan PS50005 TPR_REPEAT 1 134, 167, 8.998 140622 IPR008941 TPR-like superfamily SSF48452 TPR-like 1 124, 382, 3.4e-13
NC64-01536	140624	100	124	142	198	214	307	78.4027	97.491	125.595	189.825	297.616	412.383	2	140624 IPR001680 G-protein beta WD-40 repeat FPrintScan PR00320 GPROTEINBRPT 3 180,328,374, 194,342,388, 7.2e-06,7.2e-06,7.2e-06 140624 IPR001680 G-protein beta WD-40 repeat HMMPfam PF00400 WD40 1 303, 341, 3.2e-06 140624 IPR001680 G-protein beta WD-40 repeat HMMSmart SM00320 WD40 3 158,301,344, 193,341,387, 4.3e+02,8.9e-06,27 140624 IPR001680 G-protein beta WD-40 repeat ProfileScan PS50082 WD_RE…
NC64-01537	140625	102	70	81	66	91	138	79.9707	55.0352	71.642	63.2748	126.556	185.371	2	0
NC64-01538	34137	73	79	92	90	118	160	57.234	62.1112	81.3711	86.2839	164.106	214.923	2	34137 IPR000720 Peptidyl-glycine alpha-amidating monooxygenase FPrintScan PR00790 PAMONOXGNASE 2 111,312, 132,331, 6e-09,6e-09 34137 IPR000323 Copper type II, ascorbate-dependent monooxygenase HMMPfam PF01082 Cu2_monooxygen 1 61, 201, 3.4e-29 34137 IPR000323 Copper type II, ascorbate-dependent monooxygenase HMMPfam PF03712 Cu2_monoox_C 1 213, 356, 5e-12 34137 IPR000323 Copper type II, ascorbate-d…
NC64-01539	20098	13	44	30	33	27	27	10.1923	34.5936	26.5341	31.6374	37.5497	36.2682
NC64-01540	56910	1692	1665	1398	1059	589	633	1326.57	1309.05	1236.49	1015.27	819.139	850.289		NC64-01540 K03942 NDUFV1; NADH dehydrogenase (ubiquinone) flavoprotein 1 [EC:1.6.5.3 1.6.99.3] Oxidative phosphorylation [PATH:ko00190] Energy Metabolism
NC64-01541	140631	9	10	13	26	26	35	7.05624	7.86218	11.4981	24.9265	36.1589	47.0144
NC64-01542	50320	12	9	5	6	6	11	9.40832	7.07596	4.42234	5.75226	8.34437	14.7759
NC64-01543	140633	498	553	389	381	204	211	390.445	434.778	344.058	365.268	283.709	283.43		0
NC64-01544	19495	245	233	177	145	75	77	192.087	183.189	156.551	139.013	104.305	103.432		19495 IPR001965 Zn-finger-like, PHD finger HMMPfam PF00628 PHD 1 14, 57, 1.4e-15 19495 IPR001965 Zn-finger-like, PHD finger HMMSmart SM00249 PHD 1 14, 55, 2.9e-11 19495 IPR001965 Zn-finger-like, PHD finger ProfileScan PS50016 ZF_PHD_2 1 12, 57, 9.855 19495 IPR001965 Zn-finger-like, PHD finger ScanRegExp PS01359 ZF_PHD_1 1 15, 54, NA 19495 IPR011011 FYVE/PHD zinc finger superfamily SSF57903 FYVE/P…
NC64-01545	19680	5553	5694	5019	3813	1537	1276	4353.7	4476.72	4439.15	3655.56	2137.55	1714.01	1	NC64-01545 K03517 nadA; quinolinate synthase [EC:2.5.1.72] Nicotinate and nicotinamide metabolism [PATH:ko00760] Metabolism of Cofactors and Vitamins
NC64-01546	50323	134	96	96	81	50	57	105.06	75.4769	84.909	77.6555	69.5364	76.5663		NC64-01546 K09838 ZEP, ABA1; zeaxanthin epoxidase [EC:1.14.13.90] Carotenoid biosynthesis [PATH:ko00906] Metabolism of Terpenoids and Polyketides
NC64-01547	50324	283	318	243	145	77	80	221.88	250.017	214.926	139.013	107.086	107.461	1	NC64-01547 K04422 MAP3K13, LZK; mitogen-activated protein kinase kinase kinase 13 [EC:2.7.11.25] MAPK signaling pathway [PATH:ko04010] Signal Transduction
NC64-01548	56914	230	192	160	155	112	121	180.326	150.954	141.515	148.6	155.762	162.535		56914 IPR001841 Zn-finger, RING ProfileScan PS50089 ZF_RING_2 1 9, 49, 9.288 56914 IPR001357 BRCT ProfileScan PS50172 BRCT 1 1030, 1148, 11.058 56914 IPR001841 Zn-finger, RING ScanRegExp PS00518 ZF_RING_1 1 22, 31, 8e-5
NC64-01549	140640	536	525	479	430	291	287	420.238	412.764	423.661	412.245	404.702	385.518		140640 IPR006162 Phosphopantetheine attachment site ScanRegExp PS00012 PHOSPHOPANTETHEINE 1 148, 163, NA
NC64-01550	140641	13	38	33	50	46	46	10.1923	29.8763	29.1875	47.9355	63.9735	61.7903	3	140641 IPR001314 Peptidase S1A, chymotrypsin FPrintScan PR00722 CHYMOTRYPSIN 3 81,143,239, 96,157,251, 1.7e-15,1.7e-15,1.7e-15 140641 IPR001254 Peptidase S1, chymotrypsin HMMPfam PF00089 Trypsin 1 53, 292, 2.8e-36 140641 IPR001254 Peptidase S1, chymotrypsin HMMSmart SM00020 Tryp_SPc 1 52, 292, 1.2e-45 140641 IPR001254 Peptidase S1, chymotrypsin ProfileScan PS50240 TRYPSIN_DOM 1 53, 297, 25.063 14…
NC64-01551	140642	83	76	72	65	27	46	65.0742	59.7526	63.6818	62.3161	37.5497	61.7903		140642 IPR001314 Peptidase S1A, chymotrypsin FPrintScan PR00722 CHYMOTRYPSIN 3 20,78,162, 35,92,174, 7e-13,7e-13,7e-13 140642 IPR001254 Peptidase S1, chymotrypsin HMMPfam PF00089 Trypsin 1 4, 216, 7e-29 140642 IPR001254 Peptidase S1, chymotrypsin HMMSmart SM00020 Tryp_SPc 1 1, 216, 2.2e-25 140642 IPR001254 Peptidase S1, chymotrypsin ProfileScan PS50240 TRYPSIN_DOM 1 1, 221, 20.789 140642 IPR00125…
NC64-01552	140643	314	270	274	273	159	144	246.184	212.279	242.345	261.728	221.126	193.431		140643 IPR000519 P-type trefoil FPrintScan PR00680 PTREFOIL 2 196,215, 208,227, 38,38
NC64-01553	140644	268	306	222	246	136	150	210.119	240.583	196.352	235.843	189.139	201.49		140644 IPR009030 Growth factor, receptor superfamily SSF57184 Growth factor receptor domain 1 111, 194, 0.00042
NC64-01554	140645	1196	1113	965	1007	610	414	937.696	875.06	853.513	965.421	848.344	556.113		140645 IPR002616 Queuine/other tRNA-ribosyltransferase HMMPfam PF01702 TGT 1 139, 377, 2.6e-102 140645 IPR004803 Queuine tRNA-ribosyltransferase HMMTigr TIGR00430 Q_tRNA_tgt 1 17, 381, 9.2e-149 140645 IPR002616 Queuine/other tRNA-ribosyltransferase HMMTigr TIGR00449 tgt_general 1 17, 381, 2.7e-120
NC64-01555	140646	697	601	542	475	370	381	546.467	472.517	479.382	455.387	514.57	511.785		140646 IPR000719 Protein kinase BlastProDom PD000001 sp_Q9STV4_ARATH_Q9STV4; 1 17, 271, 1e-81 140646 IPR000719 Protein kinase HMMPfam PF00069 Pkinase 1 17, 272, 4.2e-90 140646 IPR004041 NAF HMMPfam PF03822 NAF 1 311, 370, 3.8e-06 140646 IPR001245 Tyrosine protein kinase HMMSmart SM00219 TyrKc 1 17, 272, 4.9e-13 140646 IPR002290 Serine/threonine protein kinase HMMSmart SM00220 S_TKc 1 17, 272, 4.9…
NC64-01556	10628	514	476	347	263	175	201	402.99	374.24	306.911	252.141	243.377	269.997		NC64-01556 K14962 WDR82, SWD2, CPS35; COMPASS component SWD2 mRNA surveillance pathway [PATH:ko03015] Translation
NC64-01557	140648	3313	3845	3681	3854	2756	1934	2597.48	3023.01	3255.73	3694.87	3832.85	2597.88		140648 IPR002885 PPR repeat HMMPfam PF01535 PPR 11 175,216,251,290,325,360,395,433,729,764,799, 209,250,285,324,359,394,429,467,763,798,833, 5.2,0.59,2.9,3.3e-05,9.7e-08,2.2e-05,0.007,0.01,0.0018,0.0017,0.12 140648 IPR002885 PPR repeat HMMTigr TIGR00756 PPR 10 216,251,290,325,360,395,433,729,764,799, 250,283,324,359,394,432,467,763,798,833, 0.12,0.074,2.9e-05,1.8e-07,3e-08,6.4e-05,0.0017,0.028,0.…
NC64-01558	140649	362	360	271	182	108	116	283.818	283.038	239.691	174.485	150.199	155.819		0
NC64-01559	10945	2	5	6	9	7	16	1.56805	3.93109	5.30681	8.62839	9.7351	21.4923
NC64-01560	140653	34	52	66	50	52	57	26.6569	40.8833	58.375	47.9355	72.3179	76.5663	2	0
NC64-01561	140654	364	332	297	177	107	81	285.386	261.024	262.687	169.692	148.808	108.805	1	140654 IPR000253 Forkhead-associated HMMPfam PF00498 FHA 1 8, 81, 2.8e-06 140654 IPR008984 SMAD/FHA superfamily SSF49879 SMAD/FHA domain 1 3, 92, 2e-06
NC64-01562	140655	231	310	262	304	309	347	181.11	243.728	231.731	291.448	429.735	466.114	2	140655 IPR000209 Peptidase S8 and S53, subtilisin, kexin, sedolisin FPrintScan PR00723 SUBTILISIN 3 127,175,336, 146,188,352, 1.6e-14,1.6e-14,1.6e-14 140655 IPR000209 Peptidase S8 and S53, subtilisin, kexin, sedolisin HMMPfam PF00082 Peptidase_S8 1 110, 391, 1.3e-36 140655 IPR000209 Peptidase S8 and S53, subtilisin, kexin, sedolisin ScanRegExp PS00138 SUBTILASE_SER 1 337, 347, NA 140655 IPR009020…
NC64-01563	140656	183	170	96	86	64	85	143.477	133.657	84.909	82.449	89.0066	114.178		0
NC64-01564	140657	1	8	9	26	29	61	0.784027	6.28974	7.96022	24.9265	40.3311	81.9393	4	0
NC64-01565	140658	135	156	158	177	175	204	105.844	122.65	139.746	169.692	243.377	274.027	2	CPP TF; 140658 IPR005172 Tesmin/TSO1-like, CXC HMMPfam PF03638 CXC 2 260,329, 301,371, 2.9e-18,1.7e-16
NC64-01566	29840	3570	4218	4743	4271	2953	1874	2798.98	3316.27	4195.04	4094.65	4106.82	2517.28		29840 IPR003231 Acyl carrier protein (ACP) BlastProDom PD000887 sp_ACP_THETN_Q8R9W1; 1 17, 78, 9e-14 29840 IPR006163 Phosphopantetheine-binding HMMPfam PF00550 PP-binding 1 19, 85, 4.4e-19 29840 IPR003231 Acyl carrier protein (ACP) HMMTigr TIGR00517 acyl_carrier 1 14, 89, 1.1e-24 29840 IPR006163 Phosphopantetheine-binding ProfileScan PS50075 ACP_DOMAIN 1 17, 86, 21.165 29840 IPR009081 Acyl carrie…
NC64-01567	140660	868	875	724	619	392	351	680.535	687.941	640.356	593.441	545.166	471.487		140660 IPR000719 Protein kinase BlastProDom PD000001 sp_Q87N90_VIBPA_Q87N90; 1 350, 489, 1e-11 140660 IPR001611 Leucine-rich repeat FPrintScan PR00019 LEURICHRPT 2 179,268, 192,281, 0.0013,0.0013 140660 IPR000719 Protein kinase HMMPfam PF00069 Pkinase 1 344, 563, 1e-08 140660 IPR001611 Leucine-rich repeat HMMPfam PF00560 LRR 6 127,178,201,224,247,270, 149,200,223,246,269,292, 0.017,0.15,0.8,13,0.…
NC64-01568	140661	83	117	176	209	175	249	65.0742	91.9875	155.667	200.37	243.377	334.474	3	140661 IPR003582 Metridin-like ShK toxin HMMPfam PF01549 ShTK 2 130,172, 169,206, 0.025,0.038 140661 IPR003582 Metridin-like ShK toxin HMMSmart SM00254 ShKT 2 129,171, 169,206, 8.6,0.68
NC64-01569	14125	67	94	121	127	100	124	52.5298	73.9045	107.021	121.756	139.073	166.565	2	14125 IPR007113 Cupin region ProfileScan PS50849 CUPIN 1 46, 97, 11.143 14125 IPR011051 RmlC-like cupin superfamily SSF51182 RmlC-like cupins 1 15, 127, 1.1e-15
NC64-01570	140663	456	433	329	301	225	263	357.516	340.432	290.99	288.572	312.914	353.279		140663 IPR009082 Histidine kinase, homodimeric superfamily SSF47384 Homodimeric domain of signal transducing histidine kinase 1 98, 161, 0.015
NC64-01571	140664	816	732	704	745	683	666	639.766	575.511	622.666	714.239	949.868	894.616		0
NC64-01572	140665	140	133	137	126	107	155	109.764	104.567	121.172	120.797	148.808	208.207		0
NC64-01573	48545	1392	1334	1079	713	350	356	1091.37	1048.81	954.342	683.56	486.755	478.203	1	NC64-01573 K01760 metC; cystathionine beta-lyase [EC:4.4.1.8] Cysteine and methionine metabolism [PATH:ko00270] Amino Acid Metabolism
NC64-01574	140667	1102	1176	1086	1158	781	615	863.998	924.592	960.533	1110.19	1086.16	826.11		0
NC64-01575	140669	3	4	8	14	20	39	2.35208	3.14487	7.07575	13.4219	27.8146	52.3874
NC64-01576	56923	1776	1779	1612	1234	656	649	1392.43	1398.68	1425.76	1183.05	912.318	871.781		56923 IPR004046 Glutathione S-transferase, C-terminal HMMPfam PF00043 GST_C 1 246, 353, 6.5e-06 56923 IPR004046 Glutathione S-transferase, C-terminal ProfileScan PS50405 GST_C 1 288, 352, 13.963 56923 IPR002109 Glutaredoxin ScanRegExp PS00195 GLUTAREDOXIN 1 111, 127, NA 56923 IPR010987 Glutathione S-transferase, C-terminal-like superfamily SSF47616 Glutathione S-transferase (GST), C-terminal doma…
NC64-01577	59583	2549	2549	2519	1819	1389	1298	1998.48	2004.07	2227.98	1743.89	1931.72	1743.56		NC64-01577 K07953 SAR1; GTP-binding protein SAR1 [EC:3.6.5.-] Protein processing in endoplasmic reticulum [PATH:ko04141] Folding, Sorting and Degradation
NC64-01578	20118	13683	15549	15961	16397	11922	9513	10727.8	12224.9	14117	15720	16580.3	12778.5		NC64-01578 K00365 E1.7.3.3; urate oxidase [EC:1.7.3.3] Caffeine metabolism [PATH:ko00232] Biosynthesis of Other Secondary Metabolites
NC64-01579	140674	96	106	108	98	98	74	75.2666	83.3391	95.5227	93.9536	136.291	99.4018		140674 IPR008775 Phytanoyl-CoA dioxygenase HMMPfam PF05721 PhyH 1 17, 263, 7e-11
NC64-01580	140675	22	30	44	27	28	52	17.2486	23.5865	38.9166	25.8852	38.9404	69.8499	2	0
NC64-01581	140676	24	38	39	33	24	30	18.8166	29.8763	34.4943	31.6374	33.3775	40.298
NC64-01582	140677	85	74	55	69	62	104	66.6423	58.1801	48.6458	66.151	86.2252	139.7	2	NC64-01582 K04460 PPP5C, PP5; protein phosphatase 5 [EC:3.1.3.16] MAPK signaling pathway [PATH:ko04010] Signal Transduction
NC64-01583	140678	603	761	845	840	765	696	472.768	598.312	747.376	805.316	1063.91	934.914	2	140678 IPR002495 Glycosyl transferase, family 8 HMMPfam PF01501 Glyco_transf_8 1 47, 277, 5.9e-09
NC64-01584	19791	2	5	0	1	1	0	1.56805	3.93109	0.5	0.95871	1.39073	0.5
NC64-01585	50346	255	262	217	254	203	264	199.927	205.989	191.93	243.512	282.318	354.623		50346 IPR011072 Protein kinase PKN/PRK1, effector superfamily SSF46585 Effector domain of the protein kinase pkn/prk1 1 299, 389, 0.0029 50346 IPR010978 tRNA-binding arm superfamily SSF46589 tRNA-binding arm 1 1498, 1563, 0.014
NC64-01586	34160	2943	3698	3493	3269	1284	943	2307.39	2907.43	3089.45	3134.02	1785.7	1266.7		NC64-01586 K00507 SCD, desC; stearoyl-CoA desaturase (delta-9 desaturase) [EC:1.14.19.1] Biosynthesis of unsaturated fatty acids [PATH:ko01040] Lipid Metabolism
NC64-01587	140685	11	15	16	12	8	4	8.6243	11.7933	14.1515	11.5045	11.1258	5.37307
NC64-01588	140686	59	73	62	47	48	47	46.2576	57.3939	54.8371	45.0594	66.755	63.1336		140686 IPR004147 ABC-1 HMMPfam PF03109 ABC1 1 106, 229, 7.9e-34 140686 IPR011009 Protein kinase-like superfamily SSF56112 Protein kinase-like (PK-like) 1 112, 430, 6.6e-10
NC64-01589	140687	320	235	223	202	137	120	250.889	184.761	197.237	193.659	190.53	161.192		NC64-01589 K14411 MSI; RNA-binding protein Musashi mRNA surveillance pathway [PATH:ko03015] Translation
NC64-01590	50349	1	2	3	1	3	3	0.784027	1.57244	2.65341	0.95871	4.17219	4.0298
NC64-01591	29855	94	137	158	165	162	151	73.6985	107.712	139.746	158.187	225.298	202.833	2	NC64-01591 K01897 ACSL, fadD; long-chain acyl-CoA synthetase [EC:6.2.1.3] Fatty acid metabolism [PATH:ko00071] Lipid Metabolism
NC64-01592	140690	0	0	0	2	3	7	0.5	0.5	0.5	1.91742	4.17219	9.40288
NC64-01593	140691	0	0	0	1	2	11	0.5	0.5	0.5	0.95871	2.78146	14.7759
NC64-01594	140692	401	345	309	184	81	85	314.395	271.245	273.301	176.403	112.649	114.178	1	0
NC64-01595	19847	647	609	511	500	261	228	507.265	478.807	451.964	479.355	362.98	306.265		NC64-01595 K06617 E2.4.1.82; raffinose synthase [EC:2.4.1.82] Galactose metabolism [PATH:ko00052] Carbohydrate Metabolism
NC64-01596	140695	1484	1437	1192	755	367	393	1163.5	1129.8	1054.29	723.826	510.397	527.904	1	140695 IPR000719 Protein kinase BlastProDom PD000001 sp_Q9FK52_ARATH_Q9FK52; 1 24, 266, 1e-89 140695 IPR000719 Protein kinase HMMPfam PF00069 Pkinase 1 24, 279, 3.4e-10 140695 IPR002290 Serine/threonine protein kinase HMMSmart SM00220 S_TKc 1 24, 393, 2.7e-10 140695 IPR000719 Protein kinase ProfileScan PS50011 PROTEIN_KINASE_DOM 1 24, 303, 21.997 140695 IPR000719 Protein kinase ScanRegExp PS00107…
NC64-01597	140696	383	351	366	303	139	146	300.282	275.962	323.716	290.489	193.311	196.117		140696 IPR006662 Thioredoxin-related FPrintScan PR00421 THIOREDOXIN 2 123,164, 132,175, 3.9e+02,3.9e+02 140696 IPR006662 Thioredoxin-related HMMPfam PF00085 Thioredoxin 1 93, 202, 1.2e-05 140696 IPR006663 Thioredoxin domain 2 ProfileScan PS50223 THIOREDOXIN_2 1 93, 199, 17.159
NC64-01598	140697	1519	1613	1331	1207	667	665	1190.94	1268.17	1177.23	1157.16	927.616	893.273		140697 IPR000649 Initiation factor 2B HMMPfam PF01008 IF-2B 1 36, 358, 4.2e-99 140697 IPR009212 5-methylthioribose kinase HMMPIR PIRSF031134 5-methylthioribose kinase 1 405, 828, 8.2e-183 140697 IPR011559 Initiation factor 2B alpha/beta/delta HMMTigr TIGR00524 eIF-2B_rel 1 36, 357, 3.9e-95 140697 IPR009212 5-methylthioribose kinase HMMTigr TIGR01767 MTRK 1 440, 824, 3e-158 140697 IPR011009 Protei…
NC64-01599	140698	299	353	387	349	331	324	234.424	277.535	342.29	334.59	460.331	435.219		140698 IPR004207 Ferredoxin thioredoxin reductase, alpha chain HMMPfam PF02941 FeThRed_A 1 44, 123, 8.7e-11 140698 IPR008990 Electron transport accessory protein superfamily SSF50090 Electron transport accessory proteins 1 41, 134, 0.0028
NC64-01600	140699	19	24	35	32	44	31	14.8965	18.8692	30.9564	30.6787	61.1921	41.6413
NC64-01601	140700	633	594	538	445	270	273	496.289	467.013	475.844	426.626	375.497	366.712		NC64-01601 K12373 HEXA_B; hexosaminidase [EC:3.2.1.52] Amino sugar and nucleotide sugar metabolism [PATH:ko00520] Carbohydrate Metabolism
NC64-01602	34176	263	335	208	168	86	81	206.199	263.383	183.97	161.063	119.603	108.805		34176 IPR006680 Amidohydrolase HMMPfam PF01979 Amidohydro_1 1 82, 424, 0.034 34176 IPR011059 Metallo-dependent hydrolase, composite superfamily SSF51338 Composite domain of metallo-dependent hydrolases 1 41, 451, 7.4e-12
NC64-01603	56931	103	96	61	58	31	59	80.7548	75.4769	53.9526	55.6052	43.1126	79.2528		0
NC64-01604	59584	16652	17300	12988	8090	4319	4109	13055.6	13601.6	11487.5	7755.96	6006.56	5519.49	1	NC64-01604 K08913 LHCB2; light-harvesting complex II chlorophyll a/b binding protein 2 Photosynthesis - antenna proteins [PATH:ko00196] Energy Metabolism
NC64-01605	48549	775	586	374	284	155	168	607.621	460.724	330.791	272.274	215.563	225.669	1	48549 IPR005016 TMS membrane protein/tumour differentially expressed protein HMMPfam PF03348 TMS_TDE 1 9, 366, 1.6e-54
NC64-01606	34185	385	401	403	391	387	467	301.85	315.273	356.441	374.855	538.212	627.306	2	0
NC64-01607	140706	1104	976	641	540	234	248	865.566	767.349	566.945	517.703	325.43	333.13	1	0
NC64-01608	50360	192	162	137	176	113	138	150.533	127.367	121.172	168.733	157.152	185.371		50360 IPR000862 Replication factor C conserved region ProfileScan PS50150 RFC 1 598, 671, 16.370
NC64-01609	140708	676	637	546	523	239	220	530.002	500.821	482.92	501.405	332.384	295.519		NC64-01609 K12402 AP4M1; AP-4 complex subunit mu-1 Lysosome [PATH:ko04142] Transport and Catabolism
NC64-01610	140709	290	316	290	267	298	336	227.368	248.445	256.496	255.975	414.437	451.338		140709 IPR008938 ARM repeat fold superfamily SSF48371 ARM repeat 1 1, 427, 4.2e-11
NC64-01611	19794	512	427	333	271	150	180	401.422	335.715	294.528	259.81	208.609	241.788		19794 IPR002717 MOZ/SAS-like protein HMMPfam PF01853 MOZ_SAS 1 65, 255, 4.3e-127
NC64-01612	56934	611	764	809	899	1023	969	479.04	600.67	715.535	861.88	1422.72	1301.63	2	0
NC64-01613	50366	286	291	256	211	139	116	224.232	228.789	226.424	202.288	193.311	155.819		50366 IPR003089 Alpha/beta hydrolase FPrintScan PR00111 ABHYDROLASE 3 82,144,252, 97,157,266, 4.6e-07,4.6e-07,4.6e-07 50366 IPR000639 Epoxide hydrolase FPrintScan PR00412 EPOXHYDRLASE 3 62,82,286, 80,97,308, 4.8e-06,4.8e-06,4.8e-06 50366 IPR000073 Alpha/beta hydrolase fold HMMPfam PF00561 Abhydrolase_1 1 83, 307, 2.6e-09 50366 IPR000379 Esterase/lipase/thioesterase ProfileScan PS50187 ESTERASE 1 …
NC64-01614	140714	128	95	106	73	38	42	100.355	74.6907	93.7537	69.9858	52.8477	56.4173		140714 IPR010625 CHCH HMMPfam PF06747 CHCH 1 45, 88, 0.0007
NC64-01615	29874	5535	6371	5360	4825	2190	1705	4339.59	5008.99	4740.75	4625.77	3045.7	2290.27		NC64-01615 K02694 psaF; photosystem I subunit III Photosynthesis [PATH:ko00195] Energy Metabolism
NC64-01616	140717	81	80	61	57	44	44	63.5062	62.8974	53.9526	54.6465	61.1921	59.1038		0
NC64-01617	19641	1297	1172	1138	930	297	310	1016.88	921.447	1006.53	891.6	413.046	416.413	1	19641 IPR003107 RNA-processing protein, HAT helix HMMSmart SM00386 HAT 5 53,125,159,195,229, 90,157,193,227,264, 3.6e+02,8.8e+02,2e+02,0.042,0.073 19641 IPR008941 TPR-like superfamily SSF48452 TPR-like 1 28, 247, 2.7e-19
NC64-01618	140723	60	64	63	48	41	56	47.0416	50.3179	55.7215	46.0181	57.0199	75.223		140723 IPR000379 Esterase/lipase/thioesterase ProfileScan PS50187 ESTERASE 1 48, 142, 8.590
NC64-01619	140725	0	0	2	4	19	26	0.5	0.5	1.76894	3.83484	26.4238	34.925
NC64-01620	140726	0	1	0	3	9	6	0.5	0.786218	0.5	2.87613	12.5166	8.05961
NC64-01621	140727	48	56	53	46	31	33	37.6333	44.0282	46.8769	44.1006	43.1126	44.3278		140727 IPR001680 G-protein beta WD-40 repeat BlastProDom PD000018 sp_Y163_SYNY3_Q55563; 1 132, 165, 0.002 140727 IPR001680 G-protein beta WD-40 repeat HMMPfam PF00400 WD40 3 84,128,372, 122,165,409, 9.5,1.4e-09,0.0075 140727 IPR001680 G-protein beta WD-40 repeat HMMSmart SM00320 WD40 4 82,126,213,370, 122,165,254,409, 2e+02,7.2e-10,1.9e+02,0.0011 140727 IPR001680 G-protein beta WD-40 repeat Profi…
NC64-01622	19459	630	668	318	239	144	141	493.937	525.194	281.261	229.132	200.265	189.401	1	19459 IPR005828 General substrate transporter HMMPfam PF00083 Sugar_tr 1 61, 477, 5.7e-05 19459 IPR007114 Major facilitator superfamily ProfileScan PS50850 MFS 1 61, 474, 29.051
NC64-01623	140729	744	584	447	417	222	215	583.316	459.151	395.358	399.782	308.742	288.803	1	140729 IPR003347 Transcription factor jumonji, jmjC HMMSmart SM00558 JmjC 1 244, 391, 9.5e-05 140729 IPR007113 Cupin region ProfileScan PS50849 CUPIN 1 290, 365, 11.670
NC64-01624	140730	530	479	303	371	352	416	415.534	376.598	267.994	355.681	489.536	558.799		140730 IPR002885 PPR repeat HMMPfam PF01535 PPR 13 107,142,177,373,408,443,516,551,609,643,678,735,777, 141,176,211,407,442,477,550,585,642,677,712,768,811, 7.3,0.00084,4.4e-05,1.4e-05,1.2e-07,0.00037,1.6e-05,7.1,1.4,0.0065,3.5,5.4,7.6 140730 IPR002885 PPR repeat HMMTigr TIGR00756 PPR 10 142,177,212,373,408,443,478,516,609,643, 176,211,248,407,442,477,515,550,642,677, 0.0002,7.5e-05,0.064,9.9e-07…
NC64-01625	48551	2213	2174	1900	1398	627	571	1735.05	1709.24	1680.49	1340.28	871.987	767.006	1	48551 IPR011545 DEAD/DEAH box helicase, N-terminal HMMPfam PF00270 DEAD 1 4, 174, 2.8e-60 48551 IPR001650 Helicase, C-terminal HMMPfam PF00271 Helicase_C 1 244, 320, 2.5e-33 48551 IPR001410 DEAD/DEAH box helicase HMMSmart SM00487 DEXDc 1 1, 200, 2.7e-46 48551 IPR001650 Helicase, C-terminal HMMSmart SM00490 HELICc 1 239, 320, 2.7e-31 48551 IPR001410 DEAD/DEAH box helicase ProfileScan PS50136 HELIC…
NC64-01626	29882	1836	1529	1143	811	471	554	1439.47	1202.13	1010.95	777.514	655.033	744.17	1	29882 IPR003959 AAA ATPase, central region HMMPfam PF00004 AAA 2 243,521, 442,697, 6e-77,2.4e-06 29882 IPR003338 AAA ATPase VAT, N-terminal HMMPfam PF02359 CDC48_N 1 1, 81, 0.0086 29882 IPR003593 AAA ATPase HMMSmart SM00382 AAA 2 240,518, 387,654, 8.2e-17,1.3e-09 29882 IPR003960 AAA-protein subdomain ScanRegExp PS00674 AAA 1 355, 373, 8e-5 29882 IPR009010 Aspartate decarboxylase-like fold superfa…
NC64-01627	48552	2611	2368	2325	2485	1802	1787	2047.09	1861.76	2056.39	2382.39	2506.09	2400.42		NC64-01627 K00658 DLST, sucB; 2-oxoglutarate dehydrogenase E2 component (dihydrolipoamide succinyltransferase) [EC:2.3.1.61] Lysine degradation [PATH:ko00310] Amino Acid Metabolism
NC64-01628	34199	546	750	761	808	742	783	428.079	589.663	673.081	774.637	1031.92	1051.78	2	NC64-01628 K00873 PK, pyk; pyruvate kinase [EC:2.7.1.40] Glycolysis / Gluconeogenesis [PATH:ko00010] Carbohydrate Metabolism
NC64-01629	140736	320	314	239	276	290	377	250.889	246.872	211.388	264.604	403.311	506.412	2	0
NC64-01630	140737	405	366	295	332	225	229	317.531	287.756	260.918	318.292	312.914	307.608		NC64-01630 K03885 ndh; NADH dehydrogenase [EC:1.6.99.3] Oxidative phosphorylation [PATH:ko00190] Energy Metabolism
NC64-01631	7874	66	55	48	36	36	49	51.7458	43.242	42.4545	34.5135	50.0662	65.8201		7874 IPR007306 Initiator tRNA phosphoribosyl transferase HMMPfam PF04179 Init_tRNA_PT 1 1, 483, 2.2e-76
NC64-01632	19445	2	13	14	20	27	26	1.56805	10.2208	12.3826	19.1742	37.5497	34.925		NC64-01632 K01672 E4.2.1.1; carbonic anhydrase [EC:4.2.1.1] Nitrogen metabolism [PATH:ko00910] Energy Metabolism
NC64-01633	50380	121	96	86	76	57	74	94.8673	75.4769	76.0643	72.8619	79.2715	99.4018		0
NC64-01634	50381	48	64	86	82	96	86	37.6333	50.3179	76.0643	78.6142	133.51	115.521	2	50381 IPR006210 Type I EGF HMMSmart SM00181 EGF 3 25,59,95, 58,94,127, 45,52,41 50381 IPR006212 Furin-like repeat HMMSmart SM00261 FU 3 39,90,161, 88,145,218, 14,0.031,58 50381 IPR009030 Growth factor, receptor superfamily SSF57184 Growth factor receptor domain 2 11,160, 147,247, 3.8e-13,0.02
NC64-01635	56941	292	337	345	340	256	247	228.936	264.955	305.142	325.961	356.027	331.787		56941 IPR009030 Growth factor, receptor superfamily SSF57184 Growth factor receptor domain 1 37, 230, 1e-12
NC64-01636	19955	625	644	566	367	200	217	490.017	506.324	500.609	351.846	278.146	291.489		19955 IPR002773 Deoxyhypusine synthase BlastProDom PD007730 sp_Q9SC14_SENVE_Q9SC14; 1 287, 369, 5e-34 19955 IPR002773 Deoxyhypusine synthase HMMPfam PF01916 DS 1 53, 370, 1.6e-179 19955 IPR002773 Deoxyhypusine synthase HMMTigr TIGR00321 dhys 1 41, 370, 4e-100
NC64-01637	140744	112	137	117	135	151	110	87.811	107.712	103.483	129.426	210	147.759	2	140744 IPR002197 Helix-turn-helix, Fis-type FPrintScan PR01590 HTHFIS 2 145,277, 162,297, 39,39
NC64-01638	140747	31	19	16	20	21	41	24.3048	14.9381	14.1515	19.1742	29.2053	55.074
NC64-01639	50385	140	102	111	99	94	92	109.764	80.1942	98.1761	94.9123	130.728	123.581		50385 IPR007757 MT-A70 HMMPfam PF05063 MT-A70 1 120, 280, 5.1e-40
NC64-01640	140749	1882	1786	1510	957	473	430	1475.54	1404.19	1335.55	917.485	657.815	577.605	1	0
NC64-01641	140750	2706	3013	2784	2573	1129	805	2121.58	2368.87	2462.36	2466.76	1570.13	1081.33		140750 IPR000719 Protein kinase BlastProDom PD000001 sp_O22558_ARATH_O22558; 2 371,502, 424,697, 0.0007,3e-23 140750 IPR001245 Tyrosine protein kinase FPrintScan PR00109 TYRKINASE 4 504,546,619,663, 517,564,641,685, 1.3e-11,1.3e-11,1.3e-11,1.3e-11 140750 IPR000719 Protein kinase HMMPfam PF00069 Pkinase 1 367, 692, 3.5e-51 140750 IPR001245 Tyrosine protein kinase HMMSmart SM00219 TyrKc 1 367, 692,…
NC64-01642	34202	1306	916	821	753	473	517	1023.94	720.176	726.149	721.908	657.815	694.47		NC64-01642 K02209 MCM5, CDC46; minichromosome maintenance protein 5 (cell division control protein 46) Cell cycle - yeast [PATH:ko04111] Cell Growth and Death
NC64-01643	140752	705	677	551	597	499	595	552.739	532.269	487.342	572.35	693.974	799.244		0
NC64-01644	140753	4503	4885	4306	3711	2074	1608	3530.47	3840.67	3808.52	3557.77	2884.37	2159.97		140753 IPR008854 Thiopurine S-methyltransferase HMMPfam PF05724 TPMT 1 2, 199, 2.6e-11
NC64-01645	140754	38	61	56	67	36	44	29.793	47.9593	49.5303	64.2336	50.0662	59.1038	2	0
NC64-01646	140755	26	17	16	18	13	11	20.3847	13.3657	14.1515	17.2568	18.0795	14.7759
NC64-01647	14471	49	45	25	21	11	19	38.4173	35.3798	22.1117	20.1329	15.298	25.5221
NC64-01648	19820	12	14	13	7	18	5	9.40832	11.007	11.4981	6.71097	25.0331	6.71634		NC64-01648 K05681 ABCG2; ATP-binding cassette, subfamily G (WHITE), member 2 ABC transporters [PATH:ko02010] Membrane Transport
NC64-01649	140758	5	7	10	12	13	25	3.92013	5.50352	8.84469	11.5045	18.0795	33.5817
NC64-01650	11560	27	24	22	12	16	19	21.1687	18.8692	19.4583	11.5045	22.2517	25.5221
NC64-01651	140760	28	22	17	22	16	17	21.9528	17.2968	15.036	21.0916	22.2517	22.8356		NC64-01651 K05658 ABCB1; ATP-binding cassette, subfamily B (MDR/TAP), member 1 ABC transporters [PATH:ko02010] Membrane Transport
NC64-01652	12664	95	74	68	59	27	19	74.4826	58.1801	60.1439	56.5639	37.5497	25.5221	1	0
NC64-01653	140762	8	9	5	9	8	12	6.27222	7.07596	4.42234	8.62839	11.1258	16.1192
NC64-01654	140764	442	485	450	350	201	230	346.54	381.316	398.011	335.548	279.536	308.952		0
NC64-01655	17581	147	144	116	88	45	50	115.252	113.215	102.598	84.3665	62.5828	67.1634		17581 IPR002110 Ankyrin FPrintScan PR01415 ANKYRIN 2 62,74, 74,86, 2.7e-06,2.7e-06 17581 IPR002110 Ankyrin HMMPfam PF00023 Ank 3 61,94,128, 93,124,160, 2.7e-07,0.0083,5.1e-08 17581 IPR002110 Ankyrin HMMSmart SM00248 ANK 3 61,94,128, 92,124,157, 3.4e-05,0.088,0.00096 17581 IPR002110 Ankyrin ProfileScan PS50088 ANK_REPEAT 3 61,94,128, 93,115,160, 13.143,9.137,13.544 17581 IPR002110 Ankyrin ProfileS…
NC64-01656	19855	14	28	41	62	42	63	10.9764	22.0141	36.2632	59.44	58.4106	84.6259	3	19855 IPR008733 Peroxisomal biogenesis factor 11 HMMPfam PF05648 PEX11 1 1, 218, 9.4e-22 19855 IPR000005 Helix-turn-helix, AraC type ScanRegExp PS00041 HTH_ARAC_FAMILY_1 1 38, 82, NA
NC64-01657	140767	34	31	37	41	38	26	26.6569	24.3728	32.7254	39.3071	52.8477	34.925
NC64-01658	140768	27	22	21	16	21	38	21.1687	17.2968	18.5738	15.3394	29.2053	51.0442
NC64-01659	50396	47	56	49	46	40	34	36.8493	44.0282	43.339	44.1006	55.6291	45.6711		0
NC64-01660	140770	1367	1056	995	739	371	321	1071.76	830.246	880.047	708.486	515.96	431.189	1	0
NC64-01661	56945	263	252	193	183	121	146	206.199	198.127	170.703	175.444	168.278	196.117		0
NC64-01662	140772	0	0	0	1	3	8	0.5	0.5	0.5	0.95871	4.17219	10.7461
NC64-01663	140773	0	0	1	0	4	5	0.5	0.5	0.884469	0.5	5.56291	6.71634
NC64-01664	29893	144	182	167	161	91	79	112.9	143.092	147.706	154.352	126.556	106.118		29893 IPR011206 Citrate lyase, beta subunit HMMPIR PIRSF015582 \N 1 26, 337, 8.7e-85 29893 IPR011076 Malate synthase-like superfamily SSF51645 Malate synthase G 1 1, 328, 5.7e-50
NC64-01665	19706	319	259	163	142	83	86	250.105	203.63	144.168	136.137	115.43	115.521	1	19706 IPR006073 GTP1/OBG FPrintScan PR00326 GTP1OBG 2 245,312, 265,330, 2.3e-09,2.3e-09 19706 IPR002917 GTP-binding protein, HSR1-related HMMPfam PF01926 MMR_HSR1 1 139, 378, 8.9e-07 19706 IPR005225 Small GTP-binding protein domain HMMTigr TIGR00231 small_GTP 1 240, 395, 2.3e-16 19706 IPR004520 tRNA modification GTPase TrmE HMMTigr TIGR00450 thdF 1 4, 477, 1.7e-127 19706 IPR005289 GTP-binding HMM…
NC64-01666	140777	0	5	2	4	4	2	0.5	3.93109	1.76894	3.83484	5.56291	2.68654
NC64-01667	140778	328	348	364	408	216	231	257.161	273.604	321.947	391.154	300.397	310.295		0
NC64-01668	140779	1288	1291	1264	1051	669	508	1009.83	1015.01	1117.97	1007.6	930.397	682.38		0
NC64-01669	140781	476	587	409	352	190	204	373.197	461.51	361.748	337.466	264.238	274.027		NC64-01669 K01081 E3.1.3.5; 5'-nucleotidase [EC:3.1.3.5] Nicotinate and nicotinamide metabolism [PATH:ko00760] Metabolism of Cofactors and Vitamins
NC64-01670	140782	100	73	93	91	105	100	78.4027	57.3939	82.2556	87.2426	146.026	134.327		NC64-01670 K14326 UPF1, RENT1; regulator of nonsense transcripts 1 [EC:3.6.4.-] mRNA surveillance pathway [PATH:ko03015] Translation
NC64-01671	140783	183	155	162	168	134	148	143.477	121.864	143.284	161.063	186.358	198.804		0
NC64-01672	140784	47	61	31	42	24	24	36.8493	47.9593	27.4185	40.2658	33.3775	32.2384		0
NC64-01673	50406	23	20	20	16	7	11	18.0326	15.7244	17.6894	15.3394	9.7351	14.7759		NC64-01673 K01057 PGLS, pgl, devB; 6-phosphogluconolactonase [EC:3.1.1.31] Pentose phosphate pathway [PATH:ko00030] Carbohydrate Metabolism
NC64-01674	140787	242	217	199	186	138	156	189.735	170.609	176.009	178.32	191.921	209.55		140787 IPR008957 Fibronectin, type III-like fold superfamily SSF49265 Fibronectin type III 1 54, 168, 4.6e-08
NC64-01675	50408	1455	1317	932	847	488	504	1140.76	1035.45	824.325	812.027	678.676	677.007		50408 IPR008985 Concanavalin A-like lectin/glucanase superfamily SSF49899 Concanavalin A-like lectins/glucanases 1 536, 2734, 0.0029
NC64-01676	50409	159	170	118	108	52	62	124.66	133.657	104.367	103.541	72.3179	83.2826		50409 IPR006620 Prolyl 4-hydroxylase, alpha subunit HMMSmart SM00702 P4Hc 1 40, 235, 8.2e-12
NC64-01677	140790	1517	1456	1469	1238	561	441	1189.37	1144.73	1299.28	1186.88	780.199	592.381	1	NC64-01677 K00286 E1.5.1.2, proC; pyrroline-5-carboxylate reductase [EC:1.5.1.2] Arginine and proline metabolism [PATH:ko00330] Amino Acid Metabolism
NC64-01678	13529	147	157	114	149	135	163	115.252	123.436	100.829	142.848	187.748	218.953		AP2 TF; 13529 IPR001471 Pathogenesis-related transcriptional factor and ERF BlastProDom PD001423 sp_Q84Z02_EEEEE_Q84Z02; 2 11,116, 60,154, 2e-06,1e-09 13529 IPR001471 Pathogenesis-related transcriptional factor and ERF FPrintScan PR00367 ETHRSPELEMNT 2 105,144, 116,164, 1.9e-06,1.9e-06 13529 IPR001471 Pathogenesis-related transcriptional factor and ERF HMMPfam PF00847 AP2 2 2,103, 73,166, 4.7e-24…
NC64-01679	140792	53	59	48	56	41	36	41.5534	46.3869	42.4545	53.6877	57.0199	48.3576		140792 IPR000719 Protein kinase BlastProDom PD000001 sp_Q94JC8_ORYSA_Q94JC8; 1 225, 471, 7e-81 140792 IPR000719 Protein kinase HMMPfam PF00069 Pkinase 1 194, 564, 7.9e-46 140792 IPR001245 Tyrosine protein kinase HMMSmart SM00219 TyrKc 1 194, 564, 0.0021 140792 IPR002290 Serine/threonine protein kinase HMMSmart SM00220 S_TKc 1 194, 564, 5e-54 140792 IPR000719 Protein kinase ProfileScan PS50011 PRO…
NC64-01680	19726	816	833	862	701	284	257	639.766	654.919	762.412	672.056	394.967	345.22		NC64-01680 K08903 psb28; photosystem II 13kDa protein Photosynthesis [PATH:ko00195] Energy Metabolism
NC64-01681	140796	183	144	118	137	99	81	143.477	113.215	104.367	131.343	137.682	108.805		0
NC64-01682	140797	295	276	225	195	104	102	231.288	216.996	199.006	186.948	144.636	137.013		140797 IPR000195 RabGAP/TBC ProfileScan PS50086 TBC_RABGAP 1 48, 254, 13.554 140797 IPR000195 RabGAP/TBC superfamily SSF47923 Ypt/Rab-GAP domain of gyp1p 2 14,161, 158,311, 2.2e-08,2.3e-07
NC64-01683	34209	2790	2946	2510	2549	1656	1471	2187.44	2316.2	2220.02	2443.75	2303.05	1975.95		NC64-01683 K05658 ABCB1; ATP-binding cassette, subfamily B (MDR/TAP), member 1 ABC transporters [PATH:ko02010] Membrane Transport
NC64-01684	29899	4714	5873	5066	3929	1831	1567	3695.9	4617.46	4480.72	3766.77	2546.42	2104.9		NC64-01684 K08910 LHCA4; light-harvesting complex I chlorophyll a/b binding protein 4 Photosynthesis - antenna proteins [PATH:ko00196] Energy Metabolism
NC64-01685	50418	6351	7331	7340	7053	4362	3591	4979.35	5763.76	6492	6761.78	6066.36	4823.68		NC64-01685 K08910 LHCA4; light-harvesting complex I chlorophyll a/b binding protein 4 Photosynthesis - antenna proteins [PATH:ko00196] Energy Metabolism
NC64-01686	56954	443	594	555	435	300	263	347.324	467.013	490.88	417.039	417.219	353.279		56954 IPR001395 Aldo/keto reductase BlastProDom PD000288 sp_Q8XQ13_RALSO_Q8XQ13; 1 63, 323, 4e-08 56954 IPR001395 Aldo/keto reductase HMMPfam PF00248 Aldo_ket_red 1 60, 344, 0.00061 56954 IPR000537 UbiA prenyltransferase HMMPfam PF01040 UbiA 1 345, 585, 0.005 56954 IPR000169 Peptidase, eukaryotic cysteine peptidase active site ScanRegExp PS00639 THIOL_PROTEASE_HIS 1 113, 123, NA
NC64-01687	56955	192	194	134	82	58	43	150.533	152.526	118.519	78.6142	80.6623	57.7605	1	56955 IPR001611 Leucine-rich repeat FPrintScan PR00019 LEURICHRPT 2 212,345, 225,358, 0.024,0.024 56955 IPR001611 Leucine-rich repeat HMMPfam PF00560 LRR 2 155,347, 182,371, 31,1.3 56955 IPR003590 Leucine-rich repeat, ribonuclease inhibitor subtype HMMSmart SM00368 LRR_RI 9 4,32,60,122,153,183,212,239,345, 31,59,87,150,180,210,236,266,372, 11,0.1,11,3.2,0.00044,4.9,4.3,79,8.6 56955 IPR007091 Leuc…
NC64-01688	50422	878	859	656	696	447	543	688.376	675.361	580.212	667.262	621.656	729.394		50422 IPR001841 Zn-finger, RING HMMPfam PF00097 zf-C3HC4 1 1538, 1586, 0.00015 50422 IPR000330 SNF2-related HMMPfam PF00176 SNF2_N 1 333, 894, 3e-18 50422 IPR001965 Zn-finger-like, PHD finger HMMPfam PF00628 PHD 1 483, 531, 1.5e-11 50422 IPR001841 Zn-finger, RING HMMSmart SM00184 RING 1 1538, 1586, 0.00014 50422 IPR001965 Zn-finger-like, PHD finger HMMSmart SM00249 PHD 1 483, 529, 9.3e-07 50422 I…
NC64-01689	56016	930	1030	996	981	753	899	729.145	809.804	880.931	940.494	1047.22	1207.6		56016 IPR001270 Chaperonin clpA/B FPrintScan PR00300 CLPPROTEASEA 4 583,628,657,690, 601,646,675,704, 8.8e-40,8.8e-40,8.8e-40,8.8e-40 56016 IPR003959 AAA ATPase, central region HMMPfam PF00004 AAA 2 184,582, 375,764, 6.8e-13,0.00014 56016 IPR004176 Clp, N terminal HMMPfam PF02861 Clp_N 2 17,80, 68,130, 2e-08,7.2e-07 56016 IPR003593 AAA ATPase HMMSmart SM00382 AAA 2 181,579, 326,734, 3e-12,8.8e-12…
NC64-01690	140806	199	190	180	179	141	155	156.021	149.381	159.204	171.609	196.093	208.207		140806 IPR001650 Helicase, C-terminal HMMPfam PF00271 Helicase_C 1 48, 137, 0.00047
NC64-01691	19514	1371	1284	978	563	255	277	1074.9	1009.5	865.011	539.754	354.636	372.085	1	NC64-01691 K00767 E2.4.2.19, nadC; nicotinate-nucleotide pyrophosphorylase (carboxylating) [EC:2.4.2.19] Nicotinate and nicotinamide metabolism [PATH:ko00760] Metabolism of Cofactors and Vitamins
NC64-01692	10145	955	961	703	605	308	268	748.746	755.555	621.782	580.019	428.344	359.996	1	NC64-01692 K12831 SF3B4, SAP49; splicing factor 3B subunit 4 Spliceosome [PATH:ko03040] Transcription
NC64-01693	20008	894	1069	913	894	670	705	700.92	840.467	807.52	857.086	931.788	947.004		20008 IPR011531 HCO3-transporter HMMPfam PF00955 HCO3_cotransp 1 3, 418, 1.6e-19 20008 IPR002114 HPr serine phosphorylation site ScanRegExp PS00589 PTS_HPR_SER 1 316, 331, NA
NC64-01694	19551	4615	4163	4421	4328	3871	4101	3618.28	3273.02	3910.24	4149.3	5383.51	5508.74		NC64-01694 K02358 tuf, TUFM; elongation factor Tu Plant-pathogen interaction [PATH:ko04626] Environmental Adaptation
NC64-01695	140814	883	931	762	857	751	825	692.296	731.969	673.965	821.614	1044.44	1108.2		0
NC64-01696	140815	975	1009	1064	794	405	318	764.426	793.294	941.075	761.216	563.245	427.159		140815 IPR001476 Chaperonin Cpn10 BlastProDom PD000566 sp_CH10_THETH_P45747; 1 42, 122, 2e-08 140815 IPR001476 Chaperonin Cpn10 FPrintScan PR00297 CHAPERONIN10 4 38,64,91,112, 53,85,103,125, 1.2e-10,1.2e-10,1.2e-10,1.2e-10 140815 IPR001476 Chaperonin Cpn10 HMMPfam PF00166 Cpn10 1 37, 126, 1.3e-11 140815 IPR001476 Chaperonin Cpn10 ScanRegExp PS00681 CHAPERONINS_CPN10 1 38, 62, 8e-5 140815 IPR01103…
NC64-01697	140816	1285	1610	1161	774	437	421	1007.47	1265.81	1026.87	742.041	607.748	565.516		NC64-01697 K12129 APRR7; pseudo-response regulator 7 Circadian rhythm - plant [PATH:ko04712] Environmental Adaptation
NC64-01698	29915	341	385	313	232	130	123	267.353	302.694	276.839	222.421	180.795	165.222		29915 IPR000719 Protein kinase BlastProDom PD000001 sp_Q9SA26_ARATH_Q9SA26; 1 53, 203, 4e-23 29915 IPR001245 Tyrosine protein kinase FPrintScan PR00109 TYRKINASE 4 22,65,138,182, 35,83,160,204, 2.3e-12,2.3e-12,2.3e-12,2.3e-12 29915 IPR000719 Protein kinase HMMPfam PF00069 Pkinase 1 3, 211, 6e-25 29915 IPR001245 Tyrosine protein kinase HMMSmart SM00219 TyrKc 1 2, 211, 8.9e-13 29915 IPR002290 Serin…
NC64-01699	19742	229	251	259	188	67	71	179.542	197.341	229.077	180.237	93.1788	95.372		NC64-01699 K06855 ERK3; mitogen-activated protein kinase 4/6 [EC:2.7.11.24] MAPK signaling pathway [PATH:ko04010] Signal Transduction
NC64-01700	140821	670	745	655	744	625	536	525.298	585.732	579.327	713.28	869.205	719.992		0
NC64-01701	17596	39	46	48	42	21	22	30.577	36.166	42.4545	40.2658	29.2053	29.5519
NC64-01702	17323	107	94	62	49	41	31	83.8909	73.9045	54.8371	46.9768	57.0199	41.6413	1	0
NC64-01703	50435	445	411	363	339	251	293	348.892	323.136	321.062	325.003	349.073	393.578		0
NC64-01704	50436	41	37	27	29	39	61	32.1451	29.0901	23.8807	27.8026	54.2384	81.9393	2	50436 IPR002422 Amino acid/polyamine transporter II HMMPfam PF01490 Aa_trans 1 1, 342, 1.3e-06 50436 IPR002422 Amino acid/polyamine transporter II ProfileScan PS50286 AROMATIC_AA_PERM_2 1 1, 328, 18.148
NC64-01705	19867	117	90	73	50	32	35	91.7311	70.7596	64.5662	47.9355	44.5033	47.0144	1	0
NC64-01706	56965	1976	1982	2046	2026	1616	1547	1549.24	1558.28	1809.62	1942.35	2247.42	2078.04		56965 IPR008938 ARM repeat fold superfamily SSF48371 ARM repeat 1 1, 308, 3.1e-13
NC64-01707	140832	3099	2434	2059	2154	1716	2120	2429.7	1913.65	1821.12	2065.06	2386.49	2847.73		0
NC64-01708	140833	1233	990	834	828	684	745	966.705	778.356	737.647	793.812	951.258	1000.73		0
NC64-01709	140834	943	1173	1129	994	394	331	739.337	922.234	998.566	952.957	547.947	444.622		0
NC64-01710	140835	851	819	899	830	451	264	667.207	643.912	795.138	795.729	627.219	354.623		NC64-01710 K12160 SUMO, SMT3; small ubiquitin-related modifier RNA transport [PATH:ko03013] Translation
NC64-01711	19485	208	176	218	211	165	171	163.078	138.374	192.814	202.288	229.47	229.699		NC64-01711 K00472 E1.14.11.2; prolyl 4-hydroxylase [EC:1.14.11.2] Arginine and proline metabolism [PATH:ko00330] Amino Acid Metabolism
NC64-01712	140837	364	371	392	384	270	291	285.386	291.687	346.712	368.145	375.497	390.891		140837 IPR002130 Peptidyl-prolyl cis-trans isomerase, cyclophilin type superfamily SSF50891 Cyclophilin (peptidylprolyl isomerase) 2 187,369, 368,387, 0.017,0.011
NC64-01713	140838	120	127	103	123	102	86	94.0832	99.8497	91.1003	117.921	141.854	115.521		0
NC64-01714	19492	1967	1680	1834	1896	735	683	1542.18	1320.85	1622.12	1817.71	1022.19	917.452		19492 IPR008826 56kDa selenium binding HMMPfam PF05694 SBP56 1 5, 510, 4.9e-244 19492 IPR011044 Quinoprotein amine dehydrogenase, beta chain-like superfamily SSF50969 YVTN repeat-like/Quinoprotein amine dehydrogenase 1 122, 440, 8.4e-08
NC64-01715	140840	382	337	348	359	139	147	299.498	264.955	307.795	344.177	193.311	197.46		140840 IPR008826 56kDa selenium binding HMMPfam PF05694 SBP56 1 5, 452, 2.5e-174 140840 IPR011044 Quinoprotein amine dehydrogenase, beta chain-like superfamily SSF50969 YVTN repeat-like/Quinoprotein amine dehydrogenase 1 110, 419, 1.2e-06
NC64-01716	140841	153	139	111	104	66	100	119.956	109.284	98.1761	99.7058	91.7881	134.327		140841 IPR000286 Histone deacetylase superfamily FPrintScan PR01270 HDASUPER 2 177,280, 200,290, 1.3e-07,1.3e-07 140841 IPR000286 Histone deacetylase superfamily HMMPfam PF00850 Hist_deacetyl 1 42, 352, 2e-55
NC64-01717	140842	146	151	148	126	82	54	114.468	118.719	130.901	120.797	114.04	72.5365		140842 IPR007681 Ran-interacting Mog1 protein HMMPfam PF04603 Mog1 1 8, 121, 5.4e-11 140842 IPR007681 Ran-interacting Mog1 protein superfamily SSF55724 Ran-binding protein mog1p 1 3, 164, 5.3e-28
NC64-01718	140843	148	157	128	109	59	88	116.036	123.436	113.212	104.499	82.053	118.208		0
NC64-01719	140844	179	174	134	76	52	65	140.341	136.802	118.519	72.8619	72.3179	87.3124		140844 IPR006663 Thioredoxin domain 2 ProfileScan PS50223 THIOREDOXIN_2 1 36, 157, 11.292
NC64-01720	34232	739	839	681	559	345	263	579.396	659.637	602.323	535.919	479.801	353.279		34232 IPR002616 Queuine/other tRNA-ribosyltransferase HMMPfam PF01702 TGT 1 189, 418, 2.6e-46 34232 IPR002616 Queuine/other tRNA-ribosyltransferase HMMTigr TIGR00449 tgt_general 1 29, 421, 2.8e-85
NC64-01721	50446	2489	2530	1968	1554	855	883	1951.44	1989.13	1740.63	1489.83	1189.07	1186.11		50446 IPR002044 Glycoside hydrolase, starch-binding BlastProDom PD001568 sp_Q9XFX9_CHLPR_Q9XFX9; 1 383, 443, 3e-08 50446 IPR002044 Glycoside hydrolase, starch-binding HMMPfam PF00686 CBM_20 1 372, 457, 1.2e-08 50446 IPR006162 Phosphopantetheine attachment site ScanRegExp PS00012 PHOSPHOPANTETHEINE 1 105, 120, NA
NC64-01722	140847	177	186	150	152	97	73	138.773	146.237	132.67	145.724	134.901	98.0586		140847 IPR002044 Glycoside hydrolase, starch-binding BlastProDom PD001568 sp_Q9XFX9_CHLPR_Q9XFX9; 1 32, 93, 4e-09 140847 IPR002044 Glycoside hydrolase, starch-binding HMMPfam PF00686 CBM_20 1 27, 107, 2e-10
NC64-01723	140848	15	26	23	24	19	28	11.7604	20.4417	20.3428	23.009	26.4238	37.6115
NC64-01724	140849	75	55	60	56	61	87	58.802	43.242	53.0681	53.6877	84.8344	116.864		140849 IPR000620 Protein of unknown function DUF6 HMMPfam PF00892 DUF6 2 64,227, 195,352, 2.5e-10,1.4e-19
NC64-01725	34235	83	79	77	66	46	64	65.0742	62.1112	68.1041	63.2748	63.9735	85.9691		34235 IPR005966 Pyridoxal phosphate-dependent deaminase HMMTigr TIGR01275 ACC_deam_rel 1 32, 356, 4.1e-131 34235 IPR001926 Pyridoxal-5'-phosphate-dependent enzyme, beta subunit ProfileScan PS50148 PALP_1 1 39, 228, 14.407 34235 IPR001209 Ribosomal protein S14 ScanRegExp PS00527 RIBOSOMAL_S14 1 51, 73, NA
NC64-01726	140851	2684	3010	2960	2755	1993	1653	2104.33	2366.52	2618.03	2641.25	2771.72	2220.42		NC64-01726 K02695 psaH; photosystem I subunit VI Photosynthesis [PATH:ko00195] Energy Metabolism
NC64-01727	140852	1790	1774	1886	1728	1165	1086	1403.41	1394.75	1668.11	1656.65	1620.2	1458.79		0
NC64-01728	140853	25	24	40	52	43	54	19.6007	18.8692	35.3788	49.8529	59.8013	72.5365	2	NC64-01728 K05605 HIBCH; 3-hydroxyisobutyryl-CoA hydrolase [EC:3.1.2.4] Valine, leucine and isoleucine degradation [PATH:ko00280] Amino Acid Metabolism
NC64-01729	140854	1554	1340	1057	1056	970	1059	1218.38	1053.53	934.884	1012.4	1349.01	1422.52		140854 IPR001841 Zn-finger, RING ProfileScan PS50089 ZF_RING_2 1 2006, 2053, 9.981 140854 IPR008938 ARM repeat fold superfamily SSF48371 ARM repeat 1 56, 394, 3.2e-05
NC64-01730	29926	32	59	34	55	33	43	25.0889	46.3869	30.0719	52.729	45.894	57.7605	2	NC64-01730 K00850 PFK, pfk; 6-phosphofructokinase [EC:2.7.1.11] Fructose and mannose metabolism [PATH:ko00051] Carbohydrate Metabolism
NC64-01731	140856	1118	1080	782	558	320	308	876.542	849.115	691.655	534.96	445.033	413.727	1	140856 IPR007356 Protein of unknown function DUF425 HMMPfam PF04243 tRNA_m1G_MT_9 1 122, 292, 4.8e-64
NC64-01732	140858	35	26	19	19	28	56	27.4409	20.4417	16.8049	18.2155	38.9404	75.223	2	140858 IPR001394 Peptidase C19, ubiquitin carboxyl-terminal hydrolase 2 HMMPfam PF00443 UCH 1 170, 944, 1.8e-26 140858 IPR003903 Ubiquitin interacting motif HMMPfam PF02809 UIM 3 517,640,715, 534,657,732, 0.026,0.0015,0.2 140858 IPR003903 Ubiquitin interacting motif HMMSmart SM00726 UIM 3 518,641,716, 537,660,735, 2.4,0.11,0.89 140858 IPR001394 Peptidase C19, ubiquitin carboxyl-terminal hydrolase…
NC64-01733	140859	464	445	361	274	142	186	363.788	349.867	319.293	262.686	197.483	249.848		140859 IPR002921 Lipase, class 3 HMMPfam PF01764 Lipase_3 1 603, 744, 4e-40 140859 IPR000379 Esterase/lipase/thioesterase ProfileScan PS50187 ESTERASE 1 654, 693, 8.972
NC64-01734	140860	61	65	57	53	70	60	47.8256	51.1042	50.4147	50.8116	97.351	80.5961	2	140860 IPR002921 Lipase, class 3 HMMPfam PF01764 Lipase_3 1 569, 718, 1.6e-26
NC64-01735	140862	458	441	306	274	210	233	359.084	346.722	270.648	262.686	292.053	312.981		140862 IPR006735 Protein of unknown function DUF602 HMMPfam PF04641 DUF602 1 59, 338, 2.8e-59 140862 IPR000626 Ubiquitin ProfileScan PS50053 UBIQUITIN_2 1 25, 59, 9.156
NC64-01736	34239	510	460	352	242	148	169	399.854	361.66	311.333	232.008	205.828	227.012		NC64-01736 K03239 EIF2B1; translation initiation factor eIF-2B subunit alpha RNA transport [PATH:ko03013] Translation
NC64-01737	34242	3924	3300	3092	2062	971	999	3076.52	2594.52	2734.78	1976.86	1350.4	1341.92	1	34242 IPR001844 Chaperonin Cpn60 FPrintScan PR00298 CHAPERONIN60 3 36,88,401, 62,115,422, 1.6e-15,1.6e-15,1.6e-15 34242 IPR002423 Chaperonin Cpn60/TCP-1 FPrintScan PR00304 TCOMPLEXTCP1 5 34,56,86,381,415, 50,74,105,403,427, 3.3e-30,3.3e-30,3.3e-30,3.3e-30,3.3e-30 34242 IPR002423 Chaperonin Cpn60/TCP-1 HMMPfam PF00118 Cpn60_TCP1 1 32, 533, 2.7e-169 34242 IPR002194 Chaperonin TCP-1 ScanRegExp PS007…
NC64-01738	34245	783	845	677	576	374	388	613.893	664.354	598.786	552.217	520.132	521.188		NC64-01738 K00888 PI4K; phosphatidylinositol 4-kinase [EC:2.7.1.67] Inositol phosphate metabolism [PATH:ko00562] Carbohydrate Metabolism
NC64-01739	29935	129	195	133	105	71	86	101.139	153.312	117.634	100.665	98.7417	115.521		0
NC64-01740	19656	59	61	78	68	58	103	46.2576	47.9593	68.9886	65.1923	80.6623	138.357	2	NC64-01740 K06444 lcyE, crtL2; lycopene epsilon-cyclase [EC:5.5.1.18] Carotenoid biosynthesis [PATH:ko00906] Metabolism of Terpenoids and Polyketides
NC64-01741	140869	598	693	722	741	691	683	468.848	544.849	638.587	710.404	960.993	917.452	2	140869 IPR000999 Ribonuclease III HMMPfam PF00636 Ribonuclease_3 1 52, 146, 2.2e-16 140869 IPR000999 Ribonuclease III HMMSmart SM00535 RIBOc 1 37, 170, 3e-15 140869 IPR000999 Ribonuclease III ProfileScan PS50142 RNASE_3_2 1 20, 146, 24.670 140869 IPR000999 Ribonuclease III superfamily SSF69065 RNase III endonuclease catalytic domain 1 16, 148, 1.8e-27
NC64-01742	140870	1013	1125	1139	1103	1021	1063	794.219	884.495	1007.41	1057.46	1419.93	1427.89		0
NC64-01743	140871	976	862	823	781	353	286	765.21	677.72	727.918	748.752	490.927	384.175		NC64-01743 K13250 SSR2; translocon-associated protein subunit beta Protein processing in endoplasmic reticulum [PATH:ko04141] Folding, Sorting and Degradation
NC64-01744	29941	2770	2952	3255	3113	3298	2968	2171.75	2320.92	2878.95	2984.46	4586.62	3986.82	2	29941 IPR002130 Peptidyl-prolyl cis-trans isomerase, cyclophilin type FPrintScan PR00153 CSAPPISMRASE 5 24,60,103,118,131, 39,72,118,130,146, 1.1e-41,1.1e-41,1.1e-41,1.1e-41,1.1e-41 29941 IPR002130 Peptidyl-prolyl cis-trans isomerase, cyclophilin type HMMPfam PF00160 Pro_isomerase 1 5, 171, 2e-121 29941 IPR002130 Peptidyl-prolyl cis-trans isomerase, cyclophilin type ProfileScan PS50072 CSA_PPIASE…
NC64-01745	50458	160	144	147	145	120	181	125.444	113.215	130.017	139.013	166.887	243.131		50458 IPR002885 PPR repeat HMMPfam PF01535 PPR 5 417,452,531,566,850, 451,486,565,600,884, 10,0.014,0.32,5.5e-08,3.9 50458 IPR002885 PPR repeat HMMTigr TIGR00756 PPR 4 452,531,566,601, 486,565,600,636, 1.4e-05,0.029,3.6e-09,0.14 50458 IPR008941 TPR-like superfamily SSF48452 TPR-like 1 353, 659, 3.8e-22
NC64-01746	34254	274	230	180	104	58	62	214.823	180.83	159.204	99.7058	80.6623	83.2826	1	NC64-01746 K01092 E3.1.3.25, IMPA, suhB; myo-inositol-1(or 4)-monophosphatase [EC:3.1.3.25] Streptomycin biosynthesis [PATH:ko00521] Biosynthesis of Other Secondary Metabolites
NC64-01747	140876	186	249	179	175	112	105	145.829	195.768	158.32	167.774	155.762	141.043		0
NC64-01748	19561	52	58	51	43	33	40	40.7694	45.6006	45.1079	41.2245	45.894	53.7307		19561 IPR001810 Cyclin-like F-box HMMPfam PF00646 F-box 1 4, 49, 7.5e-06 19561 IPR001810 Cyclin-like F-box HMMSmart SM00256 FBOX 1 7, 47, 6.6e-05 19561 IPR001810 Cyclin-like F-box ProfileScan PS50181 FBOX 1 1, 47, 11.193
NC64-01749	56980	78	75	81	75	39	42	61.1541	58.9663	71.642	71.9032	54.2384	56.4173		0
NC64-01750	140879	1	3	2	6	5	12	0.784027	2.35865	1.76894	5.75226	6.95364	16.1192
NC64-01751	140880	97	111	102	81	77	80	76.0506	87.2702	90.2158	77.6555	107.086	107.461		140880 IPR008941 TPR-like superfamily SSF48452 TPR-like 1 22, 168, 0.00048
NC64-01752	19737	3	5	5	2	3	6	2.35208	3.93109	4.42234	1.91742	4.17219	8.05961		NC64-01752 K13542 cobA-hemD; uroporphyrinogen III methyltransferase / synthase [EC:2.1.1.107 4.2.1.75] Porphyrin and chlorophyll metabolism [PATH:ko00860] Metabolism of Cofactors and Vitamins
NC64-01753	10350	390	343	269	201	93	96	305.77	269.673	237.922	192.701	129.338	128.954	1	10350 IPR001763 Rhodanese-like HMMSmart SM00450 RHOD 1 117, 230, 4.3e-14 10350 IPR001763 Rhodanese-like ProfileScan PS50206 RHODANESE_3 1 132, 233, 15.444
NC64-01754	140883	488	450	350	279	95	146	382.605	353.798	309.564	267.48	132.119	196.117	1	140883 IPR008941 TPR-like superfamily SSF48452 TPR-like 1 39, 375, 1.2e-09
NC64-01755	29945	28	46	50	48	38	48	21.9528	36.166	44.2234	46.0181	52.8477	64.4769	2	NC64-01755 K01176 E3.2.1.1, amyA, malS; alpha-amylase [EC:3.2.1.1] Starch and sucrose metabolism [PATH:ko00500] Carbohydrate Metabolism
NC64-01756	50463	292	292	317	268	167	125	228.936	229.576	280.377	256.934	232.252	167.908		NC64-01756 K01176 E3.2.1.1, amyA, malS; alpha-amylase [EC:3.2.1.1] Starch and sucrose metabolism [PATH:ko00500] Carbohydrate Metabolism
NC64-01757	56983	1108	1001	898	982	511	378	868.702	787.004	794.253	941.453	710.662	507.755		NC64-01757 K02737 PSMB5; 20S proteasome subunit beta 5 [EC:3.4.25.1] Proteasome [PATH:ko03050] Folding, Sorting and Degradation
NC64-01758	17431	129	139	126	125	69	62	101.139	109.284	111.443	119.839	95.9603	83.2826		0
NC64-01759	140889	2180	2436	2259	1960	846	673	1709.18	1915.23	1998.02	1879.07	1176.56	904.019		140889 IPR000198 RhoGAP HMMPfam PF00620 RhoGAP 1 21, 176, 5.5e-09 140889 IPR000198 RhoGAP HMMSmart SM00324 RhoGAP 1 18, 196, 4.1e-12 140889 IPR000198 RhoGAP ProfileScan PS50238 RHOGAP 1 9, 199, 21.901 140889 IPR008936 Rho GTPase activation protein superfamily SSF48350 GTPase activation domain, GAP 1 1, 199, 2.5e-25
NC64-01760	17236	20	19	19	26	29	36	15.6805	14.9381	16.8049	24.9265	40.3311	48.3576
NC64-01761	19903	962	892	772	587	346	372	754.234	701.306	682.81	562.763	481.192	499.696		NC64-01761 K01256 pepN; aminopeptidase N [EC:3.4.11.2] Glutathione metabolism [PATH:ko00480] Metabolism of Other Amino Acids
NC64-01762	140892	442	501	415	411	363	330	346.54	393.895	367.055	394.03	504.834	443.278		140892 IPR002350 Proteinase inhibitor I1, Kazal HMMPfam PF00050 Kazal_1 1 286, 332, 0.00031 140892 IPR000782 Beta-Ig-H3/fasciclin HMMPfam PF02469 Fasciclin 1 71, 194, 2e-05 140892 IPR011497 Protease inhibitor, Kazal-type HMMPfam PF07648 Kazal_2 1 297, 332, 1.2e-07 140892 IPR002350 Proteinase inhibitor I1, Kazal HMMSmart SM00280 KAZAL 1 292, 332, 0.0015 140892 IPR000782 Beta-Ig-H3/fasciclin HMMSma…
NC64-01763	140893	17	15	7	8	6	12	13.3285	11.7933	6.19128	7.66968	8.34437	16.1192
NC64-01764	140894	3630	3538	3089	3256	2144	1515	2846.02	2781.64	2732.12	3121.56	2981.72	2035.05		140894 IPR000782 Beta-Ig-H3/fasciclin HMMPfam PF02469 Fasciclin 2 34,218, 175,355, 5.8e-09,4.2e-23 140894 IPR000782 Beta-Ig-H3/fasciclin HMMSmart SM00554 FAS1 2 58,249, 176,356, 9.1e-08,1.1e-20 140894 IPR000782 Beta-Ig-H3/fasciclin ProfileScan PS50213 FAS1 2 22,203, 173,353, 16.190,19.633
NC64-01765	11132	473	616	478	317	143	150	370.845	484.31	422.776	303.911	198.874	201.49		NC64-01765 K05863 SLC25A4S, ANT; solute carrier family 25 (mitochondrial adenine nucleotide translocator), member 4/5/6/31 Calcium signaling pathway [PATH:ko04020] Signal Transduction
NC64-01766	140897	3	7	23	45	19	30	2.35208	5.50352	20.3428	43.1419	26.4238	40.298
NC64-01767	50471	732	751	361	221	127	139	573.908	590.45	319.293	211.875	176.623	186.714	1	0
NC64-01768	140900	218	261	191	128	56	48	170.918	205.203	168.934	122.715	77.8808	64.4769	1	0
NC64-01769	140901	27	28	27	24	24	34	21.1687	22.0141	23.8807	23.009	33.3775	45.6711
NC64-01770	140903	507	648	608	499	485	500	397.502	509.469	537.757	478.396	674.503	671.634		140903 IPR001757 ATPase, E1-E2 type FPrintScan PR00119 CATATPASE 3 177,468,492, 191,487,504, 9.5e-14,9.5e-14,9.5e-14 140903 IPR008250 E1-E2 ATPase-associated region HMMPfam PF00122 E1-E2_ATPase 1 101, 319, 8.3e-45 140903 IPR005834 Haloacid dehalogenase-like hydrolase HMMPfam PF00702 Hydrolase 1 323, 491, 7.1e-08 140903 IPR006416 Heavy metal translocating P-type ATPase HMMTigr TIGR01525 ATPase-IB_…
NC64-01771	13184	291	193	153	172	67	59	228.152	151.74	135.324	164.898	93.1788	79.2528	1	0
NC64-01772	50474	28	31	36	30	24	44	21.9528	24.3728	31.8409	28.7613	33.3775	59.1038		NC64-01772 K00558 E2.1.1.37, DNMT, dcm; DNA (cytosine-5-)-methyltransferase [EC:2.1.1.37] Cysteine and methionine metabolism [PATH:ko00270] Amino Acid Metabolism
NC64-01773	50475	70	81	70	63	50	60	54.8819	63.6836	61.9128	60.3987	69.5364	80.5961		0
NC64-01774	140907	1	0	0	1	4	5	0.784027	0.5	0.5	0.95871	5.56291	6.71634
NC64-01775	48564	281	302	188	160	74	75	220.312	237.438	166.28	153.394	102.914	100.745	1	48564 IPR001608 Alanine racemase, N-terminal HMMPfam PF01168 Ala_racemase_N 1 1, 219, 8.9e-22 48564 IPR011078 Protein of unknown function UPF0001 HMMTigr TIGR00044 TIGR00044 1 1, 217, 1.3e-68 48564 IPR011078 Protein of unknown function UPF0001 ScanRegExp PS01211 UPF0001 1 61, 75, 8e-5
NC64-01776	140909	66	67	66	57	50	53	51.7458	52.6766	58.375	54.6465	69.5364	71.1932		NC64-01776 K01190 lacZ; beta-galactosidase [EC:3.2.1.23] Galactose metabolism [PATH:ko00052] Carbohydrate Metabolism
NC64-01777	140910	136	89	59	58	55	54	106.628	69.9734	52.1837	55.6052	76.4901	72.5365	1	C3H TF; 140910 IPR000571 Zn-finger, C-x8-C-x5-C-x3-H type HMMPfam PF00642 zf-CCCH 3 4,445,497, 30,470,522, 0.00036,6.3e-09,8e-09 140910 IPR003613 Zn-finger, modified RING HMMPfam PF04564 U-box 2 267,638, 339,711, 4.6e-06,1.9e-07 140910 IPR000571 Zn-finger, C-x8-C-x5-C-x3-H type HMMSmart SM00356 ZnF_C3H1 3 3,444,496, 30,470,522, 0.019,9.8e-07,1.2e-08 140910 IPR003613 Zn-finger, modified RING HMMSm…
NC64-01778	140911	172	171	141	105	60	59	134.853	134.443	124.71	100.665	83.4437	79.2528		0
NC64-01779	34269	193	218	203	181	215	196	151.317	171.395	179.547	173.526	299.007	263.281		NC64-01779 K12625 LSM6; U6 snRNA-associated Sm-like protein LSm6 RNA degradation [PATH:ko03018] Folding, Sorting and Degradation
NC64-01780	17788	14	22	23	10	11	9	10.9764	17.2968	20.3428	9.5871	15.298	12.0894
NC64-01781	140917	52	25	28	22	23	18	40.7694	19.6554	24.7651	21.0916	31.9868	24.1788	1	0
NC64-01782	140918	5	4	13	20	18	25	3.92013	3.14487	11.4981	19.1742	25.0331	33.5817
NC64-01783	19536	11328	12230	10546	8078	2907	2373	8881.46	9615.44	9327.61	7744.46	4042.85	3187.57	1	NC64-01783 K00278 nadB; L-aspartate oxidase [EC:1.4.3.16] Alanine, aspartate and glutamate metabolism [PATH:ko00250] Amino Acid Metabolism
NC64-01784	9012	355	325	270	254	239	228	278.33	255.521	238.807	243.512	332.384	306.265		NC64-01784 K15542 PFS2; polyadenylation factor subunit 2 mRNA surveillance pathway [PATH:ko03015] Translation
NC64-01785	140922	109	113	76	116	131	171	85.4589	88.8426	67.2196	111.21	182.185	229.699	2	140922 IPR001969 Peptidase aspartic, active site ScanRegExp PS00141 ASP_PROTEASE 1 562, 573, NA 140922 IPR011050 Pectin lyase-like superfamily SSF51126 Pectin lyase-like 1 8, 199, 2.1e-15
NC64-01786	19466	120	106	51	35	34	42	94.0832	83.3391	45.1079	33.5548	47.2848	56.4173	1	0
NC64-01787	16771	186	132	116	132	90	106	145.829	103.781	102.598	126.55	125.166	142.386		16771 IPR000897 GTP-binding signal recognition particle SRP54, G-domain BlastProDom PD000819 sp_SR54_MYCLE_O33013; 1 6, 47, 0.006 16771 IPR003348 Anion-transporting ATPase HMMPfam PF02374 ArsA_ATPase 1 10, 318, 1.3e-57
NC64-01788	140925	288	348	326	410	333	358	225.8	273.604	288.337	393.071	463.113	480.89	2	0
NC64-01789	140926	2	12	8	11	24	15	1.56805	9.43461	7.07575	10.5458	33.3775	20.149
NC64-01790	140927	3	3	1	11	10	9	2.35208	2.35865	0.884469	10.5458	13.9073	12.0894
NC64-01791	50486	154	181	191	177	170	171	120.74	142.305	168.934	169.692	236.424	229.699		50486 IPR009030 Growth factor, receptor superfamily SSF57184 Growth factor receptor domain 1 28, 170, 5.5e-15
NC64-01792	50487	82	67	85	82	85	101	64.2902	52.6766	75.1799	78.6142	118.212	135.67	2	50487 IPR009030 Growth factor, receptor superfamily SSF57184 Growth factor receptor domain 1 284, 348, 5.3e-08
NC64-01793	140931	14	19	17	29	26	39	10.9764	14.9381	15.036	27.8026	36.1589	52.3874
NC64-01794	29960	10624	10956	11087	9642	4990	3718	8329.5	8613.8	9806.11	9243.88	6939.74	4994.27		NC64-01794 K00700 E2.4.1.18, glgB; 1,4-alpha-glucan branching enzyme [EC:2.4.1.18] Starch and sucrose metabolism [PATH:ko00500] Carbohydrate Metabolism
NC64-01795	9694	647	598	357	250	154	154	507.265	470.158	315.755	239.677	214.172	206.863	1	9694 IPR004130 Conserved hypothetical ATP binding protein HMMPfam PF03029 ATP_bind_1 1 1, 240, 2.1e-84
NC64-01796	13632	326	301	220	179	74	68	255.593	236.652	194.583	171.609	102.914	91.3422	1	13632 IPR000182 GCN5-related N-acetyltransferase HMMPfam PF00583 Acetyltransf_1 1 42, 126, 4e-16
NC64-01797	50489	5	8	11	13	19	26	3.92013	6.28974	9.72916	12.4632	26.4238	34.925
NC64-01798	140939	46	38	25	21	23	24	36.0652	29.8763	22.1117	20.1329	31.9868	32.2384
NC64-01799	140940	114	89	84	77	78	71	89.3791	69.9734	74.2954	73.8206	108.477	95.372		0
NC64-01800	140941	22	33	25	31	28	25	17.2486	25.9452	22.1117	29.72	38.9404	33.5817
NC64-01801	140942	17	29	20	25	24	15	13.3285	22.8003	17.6894	23.9677	33.3775	20.149
NC64-01802	140943	6	6	2	7	2	14	4.70416	4.71731	1.76894	6.71097	2.78146	18.8058
NC64-01804	140946	86	70	57	38	21	38	67.4263	55.0352	50.4147	36.431	29.2053	51.0442	1	0
NC64-01805	140947	45	53	36	31	19	34	35.2812	41.6695	31.8409	29.72	26.4238	45.6711		140947 IPR001214 Nuclear protein SET ProfileScan PS50280 SET 1 219, 260, 8.171
NC64-01806	20078	47	56	55	31	31	61	36.8493	44.0282	48.6458	29.72	43.1126	81.9393	2	NC64-01806 K00457 HPD, hppD; 4-hydroxyphenylpyruvate dioxygenase [EC:1.13.11.27] Phenylalanine metabolism [PATH:ko00360] Amino Acid Metabolism
NC64-01807	29963	364	389	361	359	287	294	285.386	305.839	319.293	344.177	399.139	394.921		29963 IPR000759 Adrenodoxin reductase FPrintScan PR00419 ADXRDTASE 2 53,76, 75,89, 5.7e-06,5.7e-06 29963 IPR002937 Amine oxidase HMMPfam PF01593 Amino_oxidase 1 61, 515, 4.5e-11 29963 IPR000205 NAD-binding site ProfileScan PS50205 NAD_BINDING 1 54, 82, 9.748
NC64-01808	140952	2416	2018	1611	1824	1462	1799	1894.21	1586.59	1424.88	1748.69	2033.25	2416.54		140952 IPR011072 Protein kinase PKN/PRK1, effector superfamily SSF46585 Effector domain of the protein kinase pkn/prk1 1 2032, 2116, 0.015
NC64-01809	140953	189	195	164	183	141	177	148.181	153.312	145.053	175.444	196.093	237.758		140953 IPR000433 Zn-finger, ZZ type HMMPfam PF00569 ZZ 1 32, 85, 0.00015 140953 IPR000433 Zn-finger, ZZ type HMMSmart SM00291 ZnF_ZZ 1 32, 76, 2.3e-07 140953 IPR000433 Zn-finger, ZZ type ProfileScan PS50135 ZF_ZZ_2 1 32, 67, 9.980 140953 IPR000345 Cytochrome c heme-binding site ScanRegExp PS00190 CYTOCHROME_C 1 38, 43, NA 140953 IPR000433 Zn-finger, ZZ type ScanRegExp PS01357 ZF_ZZ_1 1 38, 65, 8e…
NC64-01810	19601	11230	11248	11360	11060	7223	5058	8804.62	8843.38	10047.6	10603.3	10045.2	6794.25		NC64-01810 K01100 E3.1.3.37; sedoheptulose-bisphosphatase [EC:3.1.3.37] Carbon fixation in photosynthetic organisms [PATH:ko00710] Energy Metabolism
NC64-01811	19755	233	226	141	92	65	81	182.678	177.685	124.71	88.2013	90.3974	108.805	1	NC64-01811 K00999 E2.7.8.11; CDP-diacylglycerol--inositol 3-phosphatidyltransferase [EC:2.7.8.11] Inositol phosphate metabolism [PATH:ko00562] Carbohydrate Metabolism
NC64-01812	140956	672	670	556	517	459	453	526.866	526.766	491.765	495.653	638.344	608.5		140956 IPR002893 Zn-finger, MYND type HMMPfam PF01753 zf-MYND 1 432, 470, 2.8e-11 140956 IPR002893 Zn-finger, MYND type ProfileScan PS50865 ZF_MYND_2 1 432, 470, 11.957 140956 IPR002893 Zn-finger, MYND type ScanRegExp PS01360 ZF_MYND_1 1 432, 470, NA
NC64-01813	140957	177	155	141	101	45	49	138.773	121.864	124.71	96.8297	62.5828	65.8201	1	0
NC64-01814	140958	5766	5100	4709	4114	2760	3091	4520.7	4009.71	4164.96	3944.13	3838.41	4152.04		NC64-01814 K12854 SNRNP200, BRR2; pre-mRNA-splicing helicase BRR2 [EC:3.6.4.13] Spliceosome [PATH:ko03040] Transcription
NC64-01815	140959	1393	1642	1503	1741	1759	2689	1092.15	1290.97	1329.36	1669.11	2446.29	3612.05	2	0
NC64-01816	50500	99	103	104	99	90	108	77.6187	80.9804	91.9848	94.9123	125.166	145.073		0
NC64-01817	50501	795	834	879	796	728	912	623.301	655.706	777.448	763.133	1012.45	1225.06		0
NC64-01818	141860	16	16	18	26	29	46	12.5444	12.5795	15.9204	24.9265	40.3311	61.7903
NC64-01819	141861	632	605	580	622	539	595	495.505	475.662	512.992	596.317	749.603	799.244		141861 IPR011072 Protein kinase PKN/PRK1, effector superfamily SSF46585 Effector domain of the protein kinase pkn/prk1 1 879, 965, 0.0015
NC64-01820	141863	79	73	79	68	58	68	61.9381	57.3939	69.8731	65.1923	80.6623	91.3422		0
NC64-01821	141864	24	18	27	22	18	21	18.8166	14.1519	23.8807	21.0916	25.0331	28.2086		NC64-01821 K00681 ggt; gamma-glutamyltranspeptidase [EC:2.3.2.2] Arachidonic acid metabolism [PATH:ko00590] Lipid Metabolism
NC64-01822	141865	55	33	42	33	33	31	43.1215	25.9452	37.1477	31.6374	45.894	41.6413		NC64-01822 K00681 ggt; gamma-glutamyltranspeptidase [EC:2.3.2.2] Arachidonic acid metabolism [PATH:ko00590] Lipid Metabolism
NC64-01823	141866	34	22	24	25	16	26	26.6569	17.2968	21.2273	23.9677	22.2517	34.925		NC64-01823 K00681 ggt; gamma-glutamyltranspeptidase [EC:2.3.2.2] Arachidonic acid metabolism [PATH:ko00590] Lipid Metabolism
NC64-01824	141867	120	131	60	43	28	37	94.0832	102.995	53.0681	41.2245	38.9404	49.7009	1	141867 IPR008226 Uncharacterised conserved protein UCP005520 HMMPfam PF05948 DUF880 1 51, 173, 5.9e-12 141867 IPR000999 Ribonuclease III superfamily SSF69065 RNase III endonuclease catalytic domain 1 60, 162, 7.2e-06
NC64-01825	141868	307	249	188	143	116	126	240.696	195.768	166.28	137.095	161.325	169.252		NC64-01825 K05866 CDC25B; cell division cycle 25B [EC:3.1.3.48] Cell cycle [PATH:ko04110] Cell Growth and Death
NC64-01826	141869	505	506	437	315	192	223	395.934	397.826	386.513	301.994	267.02	299.549		141869 IPR008907 P25-alpha HMMPfam PF05517 p25-alpha 1 900, 1013, 5.4e-06 141869 IPR010983 EF-Hand-like superfamily SSF47473 EF-hand 1 295, 977, 0.00013
NC64-01827	20303	84	104	70	77	78	84	65.8583	81.7667	61.9128	73.8206	108.477	112.835		MYB TF; 20303 IPR001005 Myb, DNA-binding HMMPfam PF00249 Myb_DNA-binding 2 1,47, 41,92, 5e-05,4.1e-10 20303 IPR001005 Myb, DNA-binding HMMSmart SM00717 SANT 2 1,46, 43,94, 1.6e-07,1.3e-13 20303 IPR001005 Myb, DNA-binding ProfileScan PS50090 MYB_3 2 1,42, 41,92, 14.335,13.668 20303 IPR001005 Myb, DNA-binding ScanRegExp PS00334 MYB_2 2 18,69, 41,92, NA,NA 20303 IPR009057 Homeodomain-like superfamil…
NC64-01828	56997	16	23	24	26	28	37	12.5444	18.083	21.2273	24.9265	38.9404	49.7009		NC64-01828 K01652 E2.2.1.6L, ilvB, ilvG, ilvI; acetolactate synthase I/II/III large subunit [EC:2.2.1.6] Valine, leucine and isoleucine biosynthesis [PATH:ko00290] Amino Acid Metabolism
NC64-01829	48133	2454	2275	2377	2122	1018	821	1924	1788.65	2102.38	2034.38	1415.76	1102.82		NC64-01829 K00611 OTC, argF, argI; ornithine carbamoyltransferase [EC:2.1.3.3] Arginine and proline metabolism [PATH:ko00330] Amino Acid Metabolism
NC64-01830	14837	19	13	9	13	7	5	14.8965	10.2208	7.96022	12.4632	9.7351	6.71634
NC64-01831	141875	3134	2833	2241	1967	1052	1075	2457.14	2227.36	1982.1	1885.78	1463.05	1444.01		141875 IPR001680 G-protein beta WD-40 repeat FPrintScan PR00320 GPROTEINBRPT 3 111,194,407, 125,208,421, 0.013,0.013,0.013 141875 IPR001680 G-protein beta WD-40 repeat HMMPfam PF00400 WD40 3 85,168,382, 124,207,420, 0.00056,9.9e-06,0.00036 141875 IPR008479 Protein of unknown function DUF760 HMMPfam PF05542 DUF760 1 423, 868, 8.5e-44 141875 IPR001680 G-protein beta WD-40 repeat HMMSmart SM00320 WD…
NC64-01832	141880	751	694	631	603	334	213	588.804	545.635	558.1	578.102	464.503	286.116	1	0
NC64-01833	57000	1643	1644	1463	1527	1304	1071	1288.16	1292.54	1293.98	1463.95	1813.51	1438.64		57000 IPR007110 Immunoglobulin-like superfamily SSF48726 Immunoglobulin 1 674, 771, 0.0092
NC64-01834	141882	1092	950	606	441	302	372	856.157	746.907	535.988	422.791	420	499.696	1	NC64-01834 K12200 PDCD6IP, ALIX, RIM20; programmed cell death 6-interacting protein Endocytosis [PATH:ko04144] Transport and Catabolism
NC64-01835	57002	5366	5410	4832	4575	2358	1857	4207.09	4253.44	4273.75	4386.1	3279.34	2494.45		0
NC64-01836	141885	3300	3334	2274	1605	962	883	2587.29	2621.25	2011.28	1538.73	1337.88	1186.11	1	141885 IPR001680 G-protein beta WD-40 repeat BlastProDom PD000018 sp_Q869X0_DICDI_Q869X0; 1 324, 355, 0.0001 141885 IPR001680 G-protein beta WD-40 repeat FPrintScan PR00320 GPROTEINBRPT 3 341,474,519, 355,488,533, 1.5e-07,1.5e-07,1.5e-07 141885 IPR001680 G-protein beta WD-40 repeat HMMPfam PF00400 WD40 5 316,359,404,449,494, 354,397,441,487,532, 1.6e-07,3.7e-06,0.48,3.6e-07,0.085 141885 IPR001680…
NC64-01837	141886	101	98	33	31	28	41	79.1867	77.0493	29.1875	29.72	38.9404	55.074	1	0
NC64-01838	141887	0	4	6	7	6	6	0.5	3.14487	5.30681	6.71097	8.34437	8.05961
NC64-01839	141888	1550	1253	893	776	439	534	1215.24	985.131	789.831	743.959	610.53	717.305		NC64-01839 K10586 BIRC6, BRUCE; baculoviral IAP repeat-containing protein 6 (apollon) [EC:6.3.2.19] Ubiquitin mediated proteolysis [PATH:ko04120] Folding, Sorting and Degradation
NC64-01840	8109	4	12	35	48	55	70	3.13611	9.43461	30.9564	46.0181	76.4901	94.0288	4	8109 IPR001701 Glycoside hydrolase, family 9 HMMPfam PF00759 Glyco_hydro_9 1 11, 468, 6.8e-92 8109 IPR001701 Glycoside hydrolase, family 9 ScanRegExp PS00698 GLYCOSYL_HYDROL_F9_2 1 441, 459, 8e-5 8109 IPR008928 Glycoside transferase, six-hairpin superfamily SSF48208 Six-hairpin glycosyltransferases 1 8, 470, 1.9e-109
NC64-01841	57005	351	391	318	319	116	129	275.193	307.411	281.261	305.828	161.325	173.282		0
NC64-01842	141891	142	187	250	293	282	368	111.332	147.023	221.117	280.902	392.185	494.323	2	141891 IPR001701 Glycoside hydrolase, family 9 HMMPfam PF00759 Glyco_hydro_9 1 125, 567, 7.2e-97 141891 IPR001701 Glycoside hydrolase, family 9 ScanRegExp PS00698 GLYCOSYL_HYDROL_F9_2 1 540, 558, 8e-5 141891 IPR008928 Glycoside transferase, six-hairpin superfamily SSF48208 Six-hairpin glycosyltransferases 1 122, 572, 2.5e-112
NC64-01843	57007	1064	1333	1117	992	440	394	834.205	1048.03	987.952	951.04	611.921	529.248		SBP TF; 57007 IPR004333 SBP HMMPfam PF03110 SBP 1 26, 102, 1.8e-21
NC64-01844	57008	17	37	83	122	106	141	13.3285	29.0901	73.4109	116.963	147.417	189.401	3	57008 IPR001594 Zn-finger, DHHC type BlastProDom PD003041 sp_Q8T2Q0_DICDI_Q8T2Q0; 1 132, 194, 7e-10 57008 IPR001594 Zn-finger, DHHC type HMMPfam PF01529 zf-DHHC 1 150, 215, 2.4e-23 57008 IPR001594 Zn-finger, DHHC type ProfileScan PS50216 ZF_DHHC 1 160, 210, 25.289
NC64-01845	57009	65	80	79	107	76	105	50.9617	62.8974	69.8731	102.582	105.695	141.043	2	57009 IPR008907 P25-alpha HMMPfam PF05517 p25-alpha 2 327,558, 472,703, 1.4e-05,2.5e-07
NC64-01846	141895	121	161	162	140	98	87	94.8673	126.581	143.284	134.219	136.291	116.864		141895 IPR002860 Glycosyl hydrolase, BNR repeat HMMPfam PF02012 BNR 4 56,116,161,215, 67,127,172,226, 4.5,1.4,5,0.038 141895 IPR011040 Sialidase superfamily SSF50939 Sialidases (neuraminidases) 1 16, 226, 5.4e-12
NC64-01847	141896	54	61	60	72	82	80	42.3375	47.9593	53.0681	69.0271	114.04	107.461	2	NC64-01847 K13788 pta; phosphate acetyltransferase [EC:2.3.1.8] Propanoate metabolism [PATH:ko00640] Carbohydrate Metabolism
NC64-01848	50526	26	20	17	17	13	29	20.3847	15.7244	15.036	16.2981	18.0795	38.9548		NC64-01848 K00925 ackA; acetate kinase [EC:2.7.2.1] Propanoate metabolism [PATH:ko00640] Carbohydrate Metabolism
[truncated: 7,929 more rows]
